# Supplementary material for: Utilising cumulative antibiogram data to enhance antibiotic stewardship capacity in the Cape Coast Teaching Hospital, Ghana
Source: Antimicrob Resist Infect Control. 2022 Oct 3;11:122. doi: 10.1186/s13756-022-01160-5 (PMC9528876; doi:10.1186/s13756-022-01160-5)
Supplement: Supplementary file 1 — Additional file 1. Gram-negative Cumulative Antibiogram Raw Data. Total number of Gram-negative isolates tested against each antibiotic to produce cumulative antibiogram percentage susceptibilities. [file 13756_2022_1160_MOESM1_ESM.xlsx]

## Sheet: Sheet1
			Number of Gram-negative organisms tested against selected antibiotics
		Number of strains	Aminoglycosides		ß-lactams (Penicillins)	ß-lactam-ß-lactamase inhibitor		Cephems			Flouroquinolones				Amphenicols	Nitrofurans	Tetracycline	Sulfonamides
Organism code	Organism	N	AMK Number	GEN Number	AMP Number	SAM Number	TZP Number	CTX Number	CRO Number	CXM Number	CIP Number	LVX Number	NOR Number	OFX Number	CHL Number	NIT Number	TCY Number	SXT Number
GM-	All Gram-negative organisms	648	626	472	480	153	21	486	623	478	621	598	133	598	585	132	634	627
EBC	All Enterobacteriaceae	566	546	403	415	138	13	416	545	413	541	521	124	521	508	122	552	545
eco	All Escherichia coli spp.	195	190	128	134	57	2	133	192	134	187	182	55	183	177	53	190	191
eco	Escherichia coli (urine)	144	141	80	86	55	-	83	142	85	138	134	55	135	131	53	139	141
eco	Escherichia coli (non-urine)	57	55	53	54	2	2	56	56	55	55	53	-	53	51	-	57	56
KL-	All Klebsiella spp.	74	71	37	33	39	6	37	69	33	67	70	33	68	64	33	70	71
KL-	Klebsiella sp.(urine)	41	40	6	6	33	-	6	39	6	37	40	33	39	36	33	38	39
KL-	Klebsiella sp.(non-urine)	35	33	32	28	7	6	32	32	28	32	32	-	31	30	-	34	34
ci-	All Citrobacter spp.	144	139	115	122	19	3	121	139	123	137	131	15	131	129	15	143	139
CI-	Citrobacter sp.(urine)	69	68	45	52	16	-	52	68	53	68	63	15	63	63	15	69	68
ci-	Citrobacter sp.(non-urine)	78	73	73	73	3	3	72	74	73	72	71	-	71	69	-	77	73
en-	All Enterobacter spp.	78	76	64	61	14	1	60	74	60	76	73	13	73	76	13	76	76
en-	Enterobacter sp.(urine)	49	47	36	33	13	-	31	45	33	47	47	13	47	49	13	47	47
en-	Enterobacter sp.(non-urine)*	29	29	28	28	1	1	29	29	27	29	26	-	26	27	-	29	29
NFR	All non-fermenting gram negative rods	81	79	68	64	15	8	69	77	64	79	76	9	76	76	10	81	81
PS-	All Pseudomonas spp.	70	68	57	54	14	7	58	66	54	68	66	9	65	65	10	70	70
PS-	All Pseudomonas spp. (non-urine)	46	45	42	40	4	6	42	44	40	44	43	-	43	42	-	46	46
pae	Pseudomonas aeruginosa	35	35	27	23	11	5	29	33	23	35	33	7	33	33	8	35	35
ps-	Pseudomonas sp.	35	33	30	31	3	2	29	33	31	33	33	2	32	32	2	35	35
PR-	All Proteus spp.	55	54	47	48	7	1	48	52	47	54	51	6	50	49	6	54	51
PR-	Proteus sp.(non-urine)	39	38	37	38	1	1	38	37	38	38	37	-	36	35	-	38	35
Legend	Definition
*	Less than 30 isolates but reported due to its relevance
AMK Number	Amikacin
GEN Number	Gentamicin
AMP Number	Ampicillin
SAM Number	Ampicillin-Sulbactam
TZP Number	Piperacillin-Tazobactam
CTX Number	Cefotaxime
CRO Number	Ceftriaxone
CXM Number	Cefuroxime
CIP Number	Ciprofloxacin
LVX Number	Levofloxacin
NOR Number	Norfloxacin
OFX Number	Ofloxacin
CHL Number	Chloramphenicol
NIT Number	Nitrofurantoin
TCY Number	Tetracycline
SXT Number	Trimethoprim-Sulfamethoxazole
