# Supplementary material for: Utilising cumulative antibiogram data to enhance antibiotic stewardship capacity in the Cape Coast Teaching Hospital, Ghana
Source: Antimicrob Resist Infect Control. 2022 Oct 3;11:122. doi: 10.1186/s13756-022-01160-5 (PMC9528876; doi:10.1186/s13756-022-01160-5)
Supplement: Supplementary file 2 — Additional file 2. Gram-positive Cumulative Antibiogram Raw Data. Total number of Gram-positive isolates tested against each antibiotic to produce cumulative antibiogram percentage susceptibilities. [file 13756_2022_1160_MOESM2_ESM.xlsx]

## Sheet: Sheet1
Number of Gram-positive organisms tested against selected antibiotics
Organism code	Organism	Number of strains	Aminoglycosides		ß-lactam-ß-lactamase inhibitors	Macrolides		Cephems		Flouroquinolones					Tetracyclines	Nitrofurans	Sulfonamides	Amphenicols	Oxazolidinones	Lincosamides
			AMK number	GEN number	SAM number	AZM number	ERY number	CTX number	CRO number	CIP number	NOR number	LVX number	OFX number	SPX number	TCY number	NIT number	SXT number	CHL number	LNZ number	CLI number
GM+	All Gram-positive organisms	181	23	159	152	22	18	159	10	169	6	163	12	20	173	6	169	9	130	154
STA	Staphylococcus sp.	166	17	147	139	22	18	147	4	155	3	148	6	20	159	3	154	3	121	145
sau	Staphylococcus aureus ss. aureus	45	9	38	33	9	7	38	2	42	2	40	3	9	42	2	43	2	31	39
scn	Staphylococcus, coagulase negative	113	8	101	99	12	11	104	2	106	1	100	1	10	110	1	104	1	83	100
scn	Staphylococcus, coagulase negative(blood)	70	5	62	60	8	8	66	1	68	-	63	-	8	68	-	63	-	48	62
Legend	Definition
AMK	Amikacin
GEN	Gentamicin
SAM	Ampicillin-Sulbactam
AZM	Azithromycin
ERY	Erythromycin
CTX	Cefotaxime
CRO	Ceftriaxone
CIP	Ciprofloxacin
NOR	Norfloxacin
LVX	Levofloxacin
OFX	Ofloxacin
SPX	Sparfloxacin
TCY	Tetracycline
NIT	Nitrofurantoin
SXT	Trimethoprim-Sulfamethoxazole
CHL	Chloramphenicol
LNZ	Linezolid
CLI	Clindamycin
