# Supplementary material for: Utilising cumulative antibiogram data to enhance antibiotic stewardship capacity in the Cape Coast Teaching Hospital, Ghana
Source: Antimicrob Resist Infect Control. 2022 Oct 3;11:122. doi: 10.1186/s13756-022-01160-5 (PMC9528876; doi:10.1186/s13756-022-01160-5)
Supplement: Supplementary file 3 — Additional file 3. Multidrug-Resistant S. aureus isolates raw data. Total number of S. aureus isolates classified as multidrug-resistant together with the number of classes of antibiotics they were tested against and zone diameters against antibiotics tested. [file 13756_2022_1160_MOESM3_ESM.xlsx]

## Sheet: Sheet1
Organism	Resistance profile	MDR	Number of classes tested	Number of classes nonsusceptible	AMK	AMX	SAM	AZM	CTX	LEX	CHL	CIP	CLO	GEN	CLI	ERY	LVX	LNZ	RXT	SPX	TCY	SXT
sau	AMK --- --- AZM CTX --- --- CIP --- GEN	MDR	4	4	8	-	-	6	6	-	-	15	-	8	6	6	18	-	6	20	6	18
sau	--- --- SAM --- CTX ??? --- CIP ??? GEN	MDR	4	4	-	-	12	-	12	18	-	20	6	10	10	-	18	26	23	-	8	6
sau	AMK --- --- AZM CTX --- --- CIP ---	MDR	4	4	6	-	-	8	6	-	-	9	-	18	20	-	11	-	6	18	6	6
sau	AMK --- SAM --- --- ??? CIP --- ---	MDR	4	3	6	-	6	-	-	6	30	6	-	-	-	-	27	-	-	-	6	6
sau	--- --- SAM --- CTX ??? --- CIP ???	MDR	4	3	-	-	10	-	18	26	-	6	7	24	32	-	30	34	26	-	6	6
sau	--- --- SAM --- CTX ??? --- CIP ???	MDR	4	3	-	-	6	-	6	6	-	6	6	15	6	-	22	6	6	-	6	6
sau	--- --- SAM --- CTX ??? --- CIP ???	MDR	4	3	-	-	10	-	6	6	-	6	6	20	6	-	15	25	15	-	11	6
sau	--- --- --- CTX ??? --- CIP ??? GEN	MDR	4	3	-	-	22	-	6	6	-	6	6	6	6	-	10	6	6	-	6	6
sau	AMK --- --- AZM CTX --- --- ---	MDR	4	3	12	-	-	6	6	-	-	22	-	19	6	6	31	-	6	31	22	25
Legend	Definition
sau	Staphylococcus aureus
AMK	Amikacin
AZM	Azithromycin
CTX	Cefotaxime
CIP	Ciprofloxacin
GEN	Gentamicin
SAM	Ampicillin-Sulbactam
MDR	Multidrug-resistant
AMX	Amoxicillin
LEX	Cephalexin
CHL	Chloramphenicol
CLO	Cloxacillin
CLI	Clindamycin
ERY	Erythromycin
LVX	Levofloxacin
LNZ	Linezolid
RXT	Roxithromycin
SPX	Sparfloxacin
TCY	Tetracycline
SXT	Trimethoprim-Sulfamethoxazole
---	no data
???	insufficient information
