# Supplementary material for: Utilising cumulative antibiogram data to enhance antibiotic stewardship capacity in the Cape Coast Teaching Hospital, Ghana
Source: Antimicrob Resist Infect Control. 2022 Oct 3;11:122. doi: 10.1186/s13756-022-01160-5 (PMC9528876; doi:10.1186/s13756-022-01160-5)
Supplement: Supplementary file 4 — Additional file 4. Gram-negative multidrug-resistant isolates raw data. Total number of Gram-negative isolates classified as multidrug-resistant together with the number of classes of antibiotics they were tested against and zone diameters against antibiotics tested. [file 13756_2022_1160_MOESM4_ESM.xlsx]

## Sheet: Sheet1
Organism code	Resistance profile	Drug resistance status	Number of classes tested	Number of classes nonsusceptible	AMK	AMP	CTX	CRO	CXM	CHL	CIP	GEN	TZP	LVX	OFX	TCY	SXT
ci-	CTX CHL CIP GEN ---	MDR	6	4	18	17	20	23	23	6	21	6	-	17	6	15	-
ci-	CTX CXM CHL CIP ---	MDR	6	4	20	28	24	26	6	6	20	34	-	-	6	6	6
eco	CTX CRO CHL CIP ---	MDR	6	3	22	22	20	20	18	6	24	22	-	20	22	16	6
en-	CTX CRO --- CHL GEN ---	MDR	5	3	20	26	6	6	-	6	26	14	-	22	22	26	6
ci-	--- --- --- CHL CIP TZP	MDR	5	3	30	-	-	30	-	12	25	15	19	30	30	6	30
kpn	--- CTX CRO --- CIP TZP	MDR	5	3	21	-	6	6	-	23	22	15	15	22	21	6	6
kl-	--- CTX CRO --- CIP GEN TZP	MDR	5	4	17	-	6	6	-	25	25	12	15	22	22	6	22
ci-	--- CTX CRO --- CHL CIP GEN	MDR	5	4	25	-	12	6	-	10	25	10	23	30	12	9	10
eco	--- CTX CRO --- CHL CIP GEN TZP	MDR	5	5	18	-	6	6	-	6	6	6	6	6	6	6	6
en-	---- CTX CRO --- CHL CIP GEN TZP	MDR	5	5	20	-	6	6	-	6	6	8	18	20	18	6	6
ps-	--- CTX CRO --- CHL CIP GEN TZP	MDR	5	5	26	-	6	6	-	6	6	10	15	6	6	11	6
ci-	--- CTX CRO CXM CIP GEN ---	MDR	5	4	22	-	6	6	6	24	6	6	-	8	8	6	6
ci-	--- CTX CRO CXM CHL CIP GEN ---	MDR	5	5	24	-	6	12	6	6	22	7	-	26	22	6	6
ci-	--- --- CRO --- CHL CIP --- ---	MDR	4	3	25	-	-	6	-	10	6	-	-	15	6	6	6
ci-	--- --- CRO --- CHL CIP --- ---	MDR	4	3	23	-	-	6	-	6	6	-	-	6	6	6	6
ci-	--- --- CRO --- CHL CIP --- ---	MDR	4	3	20	-	-	6	-	11	6	-	-	13	11	10	6
ci-	--- --- CRO --- CHL CIP --- ---	MDR	4	3	22	-	-	6	-	6	6	-	-	6	6	6	6
ci-	--- --- CRO --- CHL CIP --- ---	MDR	4	3	28	-	-	6	-	6	6	-	-	15	6	6	6
ci-	--- --- CRO --- CHL CIP --- ---	MDR	4	3	20	-	-	7	-	6	6	-	-	12	9	6	6
ci-	--- --- CRO --- CHL CIP --- ---	MDR	4	3	20	-	-	11	-	6	6	-	-	9	6	6	6
eco	--- --- CRO --- CHL CIP --- ---	MDR	4	3	24	-	-	9	-	6	6	-	-	12	9	6	6
eco	--- --- CRO --- CHL CIP --- ---	MDR	4	3	22	-	-	6	-	6	6	-	-	14	12	6	6
eco	--- --- CRO --- CHL CIP --- ---	MDR	4	3	22	-	-	6	-	6	6	-	-	6	6	6	6
eco	--- --- CRO --- CHL CIP --- ---	MDR	4	3	17	-	-	10	-	6	6	-	-	12	8	6	6
eco	--- --- CRO --- CHL CIP --- ---	MDR	4	3	22	-	-	6	-	6	6	-	-	20	15	6	6
eco	--- --- CRO --- CHL CIP --- ---	MDR	4	3	20	-	-	17	-	6	6	-	-	6	6	6	6
eco	--- --- CRO --- CHL CIP --- ---	MDR	4	3	24	-	-	22	-	16	24	-	-	22	22	24	18
eco	--- --- CRO --- CHL CIP --- ---	MDR	4	3	25	-	-	6	-	12	6	-	-	18	11	6	6
eco	--- --- CRO --- CHL CIP --- ---	MDR	4	3	23	-	-	6	-	9	6	-	-	12	6	6	6
eco	--- --- CRO --- CHL CIP --- ---	MDR	4	3	20	-	-	6	-	6	6	-	-	6	6	6	6
eco	--- --- CRO --- CHL CIP --- ---	MDR	4	3	21	-	-	6	-	6	6	-	-	6	6	6	6
eco	--- --- CRO --- CHL CIP --- ---	MDR	4	3	21	-	-	8	-	6	24	-	-	28	28	6	6
en-	--- --- CRO --- CHL CIP --- ---	MDR	4	3	25	-	-	14	-	6	20	-	-	30	28	6	6
en-	--- --- CRO --- CHL CIP --- ---	MDR	4	3	28	-	-	20	-	10	10	-	-	22	16	6	6
en-	--- --- CRO --- CHL CIP --- ---	MDR	4	3	23	-	-	6	-	6	6	-	-	11	6	6	6
en-	--- --- CRO --- CHL CIP --- ---	MDR	4	3	18	-	-	6	-	6	6	-	-	6	6	6	6
en-	--- --- CRO --- CHL CIP --- ---	MDR	4	3	23	-	-	10	-	10	6	-	-	6	6	6	6
kl-	--- --- CRO --- CHL CIP --- ---	MDR	4	3	18	-	-	6	-	6	6	-	-	6	6	6	6
kl-	--- --- CRO --- CHL CIP --- ---	MDR	4	3	24	-	-	6	-	6	6	-	-	10	8	6	6
kl-	--- --- CRO --- CHL CIP --- ---	MDR	4	3	26	-	-	6	-	6	6	-	-	15	12	6	6
kl-	--- --- CRO --- CHL CIP --- ---	MDR	4	3	20	-	-	6	-	6	6	-	-	6	6	6	6
kl-	--- --- CRO --- CHL CIP --- ---	MDR	4	3	18	-	-	20	-	10	20	-	-	16	16	20	6
kl-	--- --- CRO --- CHL CIP --- ---	MDR	4	3	20	-	-	12	-	6	16	-	-	24	20	6	6
kl-	--- --- CRO --- CHL CIP --- ---	MDR	4	3	23	-	-	6	-	6	23	-	-	25	21	20	6
kl-	--- --- CRO --- CHL CIP --- ---	MDR	4	3	22	-	-	18	-	6	6	-	-	6	6	6	6
kl-	--- --- CRO --- CHL CIP --- ---	MDR	4	3	25	-	-	6	-	6	6	-	-	12	-	-	10
kl-	--- --- CRO --- CHL CIP --- ---	MDR	4	3	20	-	-	15	-	6	6	-	-	6	6	6	6
kl-	--- --- CRO --- CHL CIP --- ---	MDR	4	3	20	-	-	6	-	6	6	-	-	6	6	6	6
kl-	--- --- CRO --- CHL CIP --- ---	MDR	4	3	20	-	-	6	-	10	6	-	-	22	12	6	6
kl-	--- --- CRO --- CHL CIP --- ---	MDR	4	3	18	-	-	6	-	6	6	-	-	15	6	6	6
kl-	--- --- CRO --- CHL CIP --- ---	MDR	4	3	26	-	-	16	-	6	20	-	-	26	26	6	6
kl-	--- --- CRO --- CHL CIP --- ---	MDR	4	3	22	-	-	8	-	6	20	-	-	26	20	6	6
pmi	--- --- CRO --- CHL CIP --- ---	MDR	4	3	20	-	-	6	-	6	6	-	-	16	15	6	6
pr-	--- --- CRO --- CHL CIP --- ---	MDR	4	3	20	-	-	6	-	6	6	-	-	31	20	6	6
pvu	--- --- CRO --- CHL CIP --- ---	MDR	4	3	24	-	-	20	-	8	6	-	-	-	-	6	6
ci-	AMP CHL GEN ---	MDR	6	3	26	6	30	34	20	6	38	6	-	28	24	6	12
eco	AMP CHL CIP ---	MDR	6	3	18	6	26	25	18	6	21	16	-	18	17	6	6
en-	AMP CHL CIP ---	MDR	6	3	20	16	30	25	21	6	22	16	-	17	17	6	6
kl-	AMP CHL CIP GEN ---	MDR	6	4	20	6	30	30	18	6	6	6	-	6	6	6	6
ci-	AMP CXM CIP ---	MDR	6	3	30	6	28	25	13	19	6	20	-	9	10	6	25
ci-	AMP CXM CIP ---	MDR	6	3	20	10	31	30	6	26	25	17	-	17	18	6	25
eco	AMP CXM CIP ---	MDR	6	3	17	6	26	23	16	18	21	15	-	17	16	19	6
eco	AMP CXM CHL CIP ---	MDR	6	4	22	6	33	31	10	12	6	15	-	11	7	6	6
en-	AMP CXM CHL CIP ---	MDR	6	4	19	6	32	28	12	6	6	25	-	8	6	6	24
eco	AMP CXM --- CIP ---	MDR	5	3	17	10	26	23	6	-	21	15	-	17	16	6	6
kl-	AMP CRO CHL ---	MDR	6	3	22	13	28	6	24	6	31	20	-	28	30	6	6
pmi	AMP CRO CHL ---	MDR	6	3	26	13	26	6	26	14	26	20	-	18	26	6	-
eco	AMP CRO CHL CIP ---	MDR	6	4	17	6	26	6	29	6	10	15	-	10	17	6	6
eco	AMP CRO CXM ---	MDR	6	3	31	6	31	6	6	31	31	31	-	31	31	31	31
ci-	AMP CRO CXM CIP ---	MDR	6	4	19	6	26	18	17	18	25	15	-	17	16	6	6
pvu	AMP CRO CXM CIP ---	MDR	6	4	31	6	31	20	6	31	22	26	-	31	31	18	6
eco	AMP CRO CXM CHL --- ---	MDR	5	4	20	6	27	17	11	9	-	16	-	20	20	19	20
bca	AMP CRO CXM CHL ---	MDR	6	4	26	6	26	20	6	16	26	20	-	26	20	18	10
en-	AMP CRO CXM CHL ---	MDR	6	4	20	6	31	8	6	6	30	28	-	30	26	7	6
ci-	AMP CRO CXM CHL CIP ---	MDR	6	5	17	6	26	6	6	6	21	15	-	17	16	20	25
eco	AMP CTX CIP ---	MDR	6	3	24	14	22	24	18	22	20	24	-	22	20	14	6
kl-	AMP CTX CIP ---	MDR	6	3	23	10	22	30	21	24	25	22	-	26	26	20	6
pmi	AMP CTX CIP ---	MDR	6	3	20	8	24	24	24	20	22	24	-	24	26	6	-
pmi	AMP CTX CIP ---	MDR	6	3	31	6	25	25	28	25	25	25	-	25	25	9	6
en-	AMP CTX CHL GEN ---	MDR	6	4	21	6	24	24	18	6	28	12	-	28	20	6	6
eco	AMP CTX CHL CIP --- ---	MDR	6	4	20	6	22	30	18	16	22	-	-	24	22	6	6
kl-	AMP CTX CHL CIP ---	MDR	6	4	21	6	23	24	20	6	22	17	-	23	26	6	6
ci-	AMP CTX CHL CIP GEN ---	MDR	6	5	20	6	25	23	20	6	25	6	-	20	18	6	6
eco	AMP CTX --- CIP --- ---	MDR	5	3	20	6	25	25	22	-	20	-	-	-	-	10	6
pvu	AMP CTX --- CHL ---	MDR	5	3	22	12	25	26	-	6	30	24	-	8	18	12	32
ci-	AMP CTX CXM ---	MDR	6	3	30	6	24	31	8	30	31	31	-	30	30	6	25
ci-	AMP CTX CXM CIP ---	MDR	6	4	17	6	20	26	16	20	21	15	-	17	16	6	6
ci-	AMP CTX CXM CIP ---	MDR	6	4	22	6	20	24	6	21	22	22	-	20	22	20	6
ci-	AMP CTX CXM CIP ---	MDR	6	4	20	6	6	30	6	30	25	30	-	30	30	25	6
eco	AMP CTX CXM CIP ---	MDR	6	4	31	6	22	31	13	31	23	31	-	31	31	6	31
eco	AMP CTX CXM CIP ---	MDR	6	4	22	6	20	23	14	20	6	17	-	9	8	10	24
eco	AMP CTX CXM CIP ---	MDR	6	4	25	6	25	25	17	25	25	25	-	25	25	17	6
en-	AMP CTX CXM CIP ---	MDR	6	4	20	6	20	30	6	25	22	17	-	18	17	6	6
eco	AMP CTX CXM CIP GEN ---	MDR	6	5	17	6	17	26	15	26	6	6	-	6	6	6	6
en-	AMP CTX CXM CHL ---	MDR	6	4	19	12	24	26	6	6	28	20	-	28	25	11	24
eco	AMP CTX CXM CHL GEN ---	MDR	6	5	25	6	20	25	6	6	30	6	-	6	6	6	6
eco	AMP CTX CXM CHL GEN ---	MDR	6	5	26	6	10	26	6	6	30	6	-	6	26	6	6
ci-	AMP CTX CXM CHL CIP GEN ---	MDR	6	6	20	6	20	24	16	6	6	11	-	6	6	6	6
ci-	AMP CTX CXM CHL CIP GEN ---	MDR	6	6	20	6	6	25	6	6	10	6	-	6	20	6	6
eco	AMP CTX CRO CIP ---	MDR	6	3	21	6	6	6	23	18	22	16	-	17	18	6	12
pvu	AMP CTX CRO CIP GEN ---	MDR	6	4	25	6	6	6	20	20	6	10	-	20	10	10	6
pmi	AMP CTX CRO CHL ---	MDR	6	3	20	6	22	18	18	13	30	26	-	26	26	6	29
pmi	AMP CTX CRO CHL GEN ---	MDR	6	4	23	6	14	10	19	11	36	6	-	-	-	14	10
en-	AMP CTX CRO CHL CIP GEN ---	MDR	6	5	20	6	23	16	22	6	25	10	-	20	22	6	6
eco	AMP CTX CRO --- CHL CIP GEN ---	MDR	5	5	24	6	6	6	-	8	6	8	-	18	6	6	6
en-	AMP CTX CRO --- CHL CIP GEN ---	MDR	5	5	18	6	6	6	-	6	6	6	-	6	6	6	6
ci-	AMP CTX CRO CXM --- --- --- ---	MDR	4	3	27	6	12	6	10	-	-	-	-	-	-	6	6
ci-	AMP CTX CRO CXM --- ---	MDR	5	3	26	6	6	10	6	18	-	18	-	22	20	6	10
ci-	AMP CTX CRO CXM ---	MDR	6	3	31	6	6	6	6	31	31	31	-	31	31	6	31
ci-	AMP CTX CRO CXM ---	MDR	6	3	25	6	11	12	6	18	28	17	-	17	16	15	6
eco	AMP CTX CRO CXM ---	MDR	6	3	31	12	20	10	10	31	31	31	-	31	31	10	20
eco	AMP CTX CRO CXM ---	MDR	6	3	29	6	6	6	6	31	31	31	-	31	31	27	20
eco	AMP CTX CRO CXM ---	MDR	6	3	30	6	20	20	10	20	30	25	-	30	30	6	22
en-	AMP CTX CRO CXM ---	MDR	6	3	28	6	8	10	6	31	26	18	-	24	24	6	6
en-	AMP CTX CRO CXM ---	MDR	6	3	31	12	16	6	10	31	31	31	-	31	31	31	10
en-	AMP CTX CRO CXM ---	MDR	6	3	25	6	6	6	6	34	38	32	-	30	30	24	6
eco	AMP CTX CRO CXM GEN ---	MDR	6	4	24	6	6	7	6	30	26	7	-	6	20	6	6
ci-	AMP CTX CRO CXM CIP ---	MDR	6	4	22	6	6	6	6	22	6	24	-	6	6	6	6
ci-	AMP CTX CRO CXM CIP ---	MDR	6	4	26	6	6	9	6	31	25	31	-	31	31	6	6
ci-	AMP CTX CRO CXM CIP ---	MDR	6	4	24	6	15	15	8	30	25	17	-	20	22	10	6
ci-	AMP CTX CRO CXM CIP ---	MDR	6	4	24	6	6	10	6	22	6	20	-	17	17	11	6
eco	AMP CTX CRO CXM CIP ---	MDR	6	4	26	6	6	6	6	24	6	25	-	6	6	6	35
eco	AMP CTX CRO CXM CIP ---	MDR	6	4	25	6	6	11	6	20	6	15	-	17	16	6	6
eco	AMP CTX CRO CXM CIP ---	MDR	6	4	18	6	20	19	6	30	6	20	-	17	6	6	6
eco	AMP CTX CRO CXM CIP ---	MDR	6	4	18	6	6	6	6	18	21	22	-	21	19	6	24
eco	AMP CTX CRO CXM CIP ---	MDR	6	4	26	6	6	6	6	20	6	20	-	6	6	6	6
eco	AMP CTX CRO CXM CIP ---	MDR	6	4	21	6	6	6	6	27	6	22	-	8	6	6	6
eco	AMP CTX CRO CXM CIP ---	MDR	6	4	17	6	21	12	6	18	22	15	-	17	16	6	6
eco	AMP CTX CRO CXM CIP ---	MDR	6	4	19	6	6	6	6	18	6	20	-	6	10	6	6
eco	AMP CTX CRO CXM CIP ---	MDR	6	4	20	6	6	6	6	19	21	17	-	15	21	6	6
eco	AMP CTX CRO CXM CIP ---	MDR	6	4	26	6	6	6	6	18	24	15	-	18	17	8	6
eco	AMP CTX CRO CXM CIP ---	MDR	6	4	25	6	6	6	6	30	6	20	-	20	20	6	6
en-	AMP CTX CRO CXM CIP ---	MDR	6	4	28	6	6	10	6	31	22	31	-	31	31	11	6
en-	AMP CTX CRO CXM CIP ---	MDR	6	4	24	6	6	6	6	28	18	20	-	24	24	6	6
en-	AMP CTX CRO CXM CIP ---	MDR	6	4	24	6	6	10	6	35	6	30	-	10	6	20	6
en-	AMP CTX CRO CXM CIP ---	MDR	6	4	20	6	6	6	6	20	6	15	-	6	9	6	6
en-	AMP CTX CRO CXM CIP ---	MDR	6	4	20	6	6	20	6	30	6	17	-	17	17	6	15
kl-	AMP CTX CRO CXM CIP ---	MDR	6	4	20	6	15	9	15	20	24	19	-	20	22	6	6
pvu	AMP CTX CRO CXM CIP ---	MDR	6	4	24	6	6	6	6	31	6	22	-	22	20	8	6
ci-	AMP CTX CRO CXM CIP GEN ---	MDR	6	5	24	6	6	6	6	24	6	6	-	6	20	6	6
ci-	AMP CTX CRO CXM CIP GEN ---	MDR	6	5	20	6	6	6	6	22	6	10	-	12	6	6	6
ci-	AMP CTX CRO CXM CIP GEN ---	MDR	6	5	18	6	6	6	6	22	16	6	-	19	18	6	6
ci-	AMP CTX CRO CXM CIP GEN ---	MDR	6	5	20	6	6	6	6	20	18	6	-	22	20	6	6
eco	AMP CTX CRO CXM CIP GEN ---	MDR	6	5	20	6	6	6	6	18	10	6	-	6	6	6	6
eco	AMP CTX CRO CXM CIP GEN ---	MDR	6	5	20	6	6	16	6	20	6	10	-	8	8	6	10
eco	AMP CTX CRO CXM CIP GEN ---	MDR	6	5	30	6	6	6	6	31	6	10	-	6	6	6	6
eco	AMP CTX CRO CXM CIP GEN ---	MDR	6	5	21	6	11	6	6	30	6	11	-	13	10	10	6
eco	AMP CTX CRO CXM CIP GEN ---	MDR	6	5	19	6	6	6	6	26	6	6	-	6	6	6	6
eco	AMP CTX CRO CXM CIP GEN ---	MDR	6	5	20	6	6	6	6	25	6	6	-	6	6	6	6
eco	AMP CTX CRO CXM CIP GEN ---	MDR	6	5	17	6	6	6	6	18	6	11	-	6	10	6	6
eco	AMP CTX CRO CXM CIP GEN ---	MDR	6	5	25	6	6	6	6	30	6	6	-	6	15	6	6
eco	AMP CTX CRO CXM CIP GEN ---	MDR	6	5	21	6	6	6	6	22	6	6	-	6	10	6	6
eco	AMP CTX CRO CXM CIP GEN ---	MDR	6	5	20	6	6	6	6	30	6	12	-	12	10	6	6
en-	AMP CTX CRO CXM CIP GEN ---	MDR	6	5	25	6	6	6	6	31	6	6	-	10	10	6	6
en-	AMP CTX CRO CXM CIP GEN ---	MDR	6	5	17	6	6	6	6	27	6	6	-	6	6	6	6
en-	AMP CTX CRO CXM CIP GEN ---	MDR	6	5	20	6	6	6	6	25	20	6	-	20	20	6	6
en-	AMP CTX CRO CXM CIP GEN ---	MDR	6	5	21	6	6	6	8	26	19	12	-	22	24	11	6
en-	AMP CTX CRO CXM CIP GEN ---	MDR	6	5	20	6	8	10	6	25	17	11	-	-	-	6	6
en-	AMP CTX CRO CXM CIP GEN ---	MDR	6	5	20	6	10	6	6	21	19	6	-	17	17	6	6
kl-	AMP CTX CRO CXM CIP GEN ---	MDR	6	5	21	6	10	15	6	18	22	6	-	17	16	6	28
mor	AMP CTX CRO CXM CIP GEN ---	MDR	6	5	18	6	6	12	6	31	10	14	-	6	16	6	6
eco	AMP CTX CRO CXM CHL ---	MDR	6	4	21	6	24	6	10	6	28	22	-	19	22	6	26
eco	AMP CTX CRO CXM CHL ---	MDR	6	4	26	6	6	6	6	6	30	20	-	22	24	7	6
en-	AMP CTX CRO CXM CHL ---	MDR	6	4	36	6	6	6	6	6	30	16	-	17	16	6	6
en-	AMP CTX CRO CXM CHL ---	MDR	6	4	30	6	6	6	6	6	26	25	-	31	26	10	6
pmi	AMP CTX CRO CXM CHL ---	MDR	6	4	24	6	14	22	12	9	26	25	-	30	26	15	16
pmi	AMP CTX CRO CXM CHL ---	MDR	6	4	23	6	15	15	6	8	26	15	-	17	16	14	19
ci-	AMP CTX CRO CXM CHL GEN ---	MDR	6	5	20	6	6	10	6	6	31	6	-	31	28	14	6
ci-	AMP CTX CRO CXM CHL GEN ---	MDR	6	5	22	6	6	6	6	6	32	10	-	35	30	6	6
ci-	AMP CTX CRO CXM CHL GEN ---	MDR	6	5	20	6	6	6	6	6	28	6	-	-	-	6	6
ci-	AMP CTX CRO CXM CHL GEN ---	MDR	6	5	21	11	14	14	6	6	31	6	-	36	34	6	6
eco	AMP CTX CRO CXM CHL GEN ---	MDR	6	5	24	6	12	6	6	6	28	14	-	28	31	8	6
kl-	AMP CTX CRO CXM CHL GEN ---	MDR	6	5	24	6	6	6	6	6	26	6	-	26	26	6	6
kl-	AMP CTX CRO CXM CHL GEN ---	MDR	6	5	22	6	12	14	6	6	28	6	-	28	31	12	6
kl-	AMP CTX CRO CXM CHL GEN ---	MDR	6	5	22	6	6	6	6	6	26	11	-	17	17	6	6
pmi	AMP CTX CRO CXM CHL GEN ---	MDR	6	5	18	6	6	6	6	6	28	6	-	19	16	-	6
ci-	AMP CTX CRO CXM CHL CIP --- ---	MDR	6	5	22	6	6	6	6	6	6	-	-	6	6	6	6
ci-	AMP CTX CRO CXM CHL CIP --- ---	MDR	6	5	22	6	14	6	6	10	20	-	-	-	-	6	10
ci-	AMP CTX CRO CXM CHL CIP --- ---	MDR	6	5	31	6	6	21	6	12	10	-	-	-	-	6	6
ci-	AMP CTX CRO CXM CHL CIP ---	MDR	6	5	17	6	15	17	6	6	21	15	-	17	16	14	19
ci-	AMP CTX CRO CXM CHL CIP ---	MDR	6	5	27	6	6	6	6	6	6	15	-	14	18	6	6
ci-	AMP CTX CRO CXM CHL CIP ---	MDR	6	5	28	6	15	14	6	6	23	18	-	26	29	6	6
ci-	AMP CTX CRO CXM CHL CIP ---	MDR	6	5	24	6	6	18	6	6	20	20	-	22	20	6	22
ci-	AMP CTX CRO CXM CHL CIP ---	MDR	6	5	30	6	6	6	6	6	10	25	-	20	20	6	6
ci-	AMP CTX CRO CXM CHL CIP ---	MDR	6	5	31	6	6	6	6	10	6	20	-	12	10	6	6
ci-	AMP CTX CRO CXM CHL CIP ---	MDR	6	5	22	7	6	6	6	6	8	28	-	6	6	6	6
ci-	AMP CTX CRO CXM CHL CIP ---	MDR	6	5	31	8	6	6	6	6	6	31	-	10	6	6	6
ci-	AMP CTX CRO CXM CHL CIP ---	MDR	6	5	21	6	6	6	6	6	6	21	-	11	11	6	6
ci-	AMP CTX CRO CXM CHL CIP ---	MDR	6	5	22	6	6	6	6	6	6	20	-	6	6	6	6
ci-	AMP CTX CRO CXM CHL CIP ---	MDR	6	5	20	6	6	11	6	6	6	15	-	17	17	6	6
ci-	AMP CTX CRO CXM CHL CIP ---	MDR	6	5	26	6	10	6	6	6	24	15	-	18	17	6	6
ci-	AMP CTX CRO CXM CHL CIP ---	MDR	6	5	31	6	6	6	6	15	15	15	-	17	18	6	6
ci-	AMP CTX CRO CXM CHL CIP ---	MDR	6	5	30	6	6	6	6	10	15	30	-	30	30	6	6
eco	AMP CTX CRO CXM CHL CIP ---	MDR	6	5	26	6	6	6	6	6	6	15	-	6	6	6	6
eco	AMP CTX CRO CXM CHL CIP ---	MDR	6	5	20	6	7	19	6	6	6	20	-	18	9	6	6
eco	AMP CTX CRO CXM CHL CIP ---	MDR	6	5	20	6	6	6	6	10	6	15	-	11	11	6	6
eco	AMP CTX CRO CXM CHL CIP ---	MDR	6	5	20	6	15	8	17	8	13	17	-	17	18	6	6
eco	AMP CTX CRO CXM CHL CIP ---	MDR	6	5	22	6	6	6	6	12	10	15	-	17	12	6	6
eco	AMP CTX CRO CXM CHL CIP ---	MDR	6	5	20	6	6	11	6	6	6	15	-	6	6	6	6
eco	AMP CTX CRO CXM CHL CIP ---	MDR	6	5	27	10	6	6	6	10	6	15	-	10	6	6	6
eco	AMP CTX CRO CXM CHL CIP ---	MDR	6	5	18	6	6	10	6	9	6	19	-	6	8	6	6
eco	AMP CTX CRO CXM CHL CIP ---	MDR	6	5	20	6	10	10	6	6	6	15	-	20	17	6	6
eco	AMP CTX CRO CXM CHL CIP ---	MDR	6	5	20	6	6	6	6	12	6	26	-	6	6	8	22
eco	AMP CTX CRO CXM CHL CIP ---	MDR	6	5	25	6	6	15	6	6	6	15	-	6	6	6	6
eco	AMP CTX CRO CXM CHL CIP ---	MDR	6	5	20	6	6	6	6	6	6	18	-	6	6	6	6
eco	AMP CTX CRO CXM CHL CIP ---	MDR	6	5	22	6	6	6	6	6	20	20	-	22	24	6	6
eco	AMP CTX CRO CXM CHL CIP ---	MDR	6	5	20	6	25	22	6	6	25	21	-	22	20	6	6
en-	AMP CTX CRO CXM CHL CIP ---	MDR	6	5	25	6	6	8	6	8	6	25	-	6	6	6	6
en-	AMP CTX CRO CXM CHL CIP ---	MDR	6	5	28	6	10	8	6	6	22	22	-	22	25	6	6
en-	AMP CTX CRO CXM CHL CIP ---	MDR	6	5	25	6	6	10	6	6	6	28	-	6	6	6	6
en-	AMP CTX CRO CXM CHL CIP ---	MDR	6	5	17	6	20	19	6	10	21	15	-	17	16	6	10
en-	AMP CTX CRO CXM CHL CIP ---	MDR	6	5	21	6	6	6	6	6	6	25	-	6	6	6	6
en-	AMP CTX CRO CXM CHL CIP ---	MDR	6	5	30	6	6	6	6	6	6	28	-	6	6	6	6
kl-	AMP CTX CRO CXM CHL CIP ---	MDR	6	5	21	6	6	6	6	14	6	20	-	8	6	6	-
kl-	AMP CTX CRO CXM CHL CIP ---	MDR	6	5	23	6	6	6	6	11	22	23	-	24	21	6	6
kl-	AMP CTX CRO CXM CHL CIP ---	MDR	6	5	24	6	6	6	6	6	6	18	-	6	6	8	6
pmi	AMP CTX CRO CXM CHL CIP ---	MDR	6	5	20	10	18	20	15	6	22	18	-	22	20	10	10
pty	AMP CTX CRO CXM CHL CIP ---	MDR	6	5	24	6	6	6	6	13	20	19	-	24	17	6	6
pvu	AMP CTX CRO CXM CHL CIP ---	MDR	6	5	17	6	15	20	6	6	8	15	-	17	17	6	6
ci-	AMP CTX CRO CXM CHL CIP GEN ---	MDR	6	6	24	6	6	6	6	6	6	6	-	6	6	6	6
ci-	AMP CTX CRO CXM CHL CIP GEN ---	MDR	6	6	20	6	8	10	6	6	22	6	-	31	31	18	6
ci-	AMP CTX CRO CXM CHL CIP GEN ---	MDR	6	6	21	6	6	6	6	6	15	6	-	19	21	6	6
ci-	AMP CTX CRO CXM CHL CIP GEN ---	MDR	6	6	21	6	6	6	6	6	6	6	-	6	6	8	6
ci-	AMP CTX CRO CXM CHL CIP GEN ---	MDR	6	6	24	6	6	6	6	6	6	6	-	6	6	6	6
ci-	AMP CTX CRO CXM CHL CIP GEN ---	MDR	6	6	30	6	6	6	6	10	6	10	-	-	-	6	6
ci-	AMP CTX CRO CXM CHL CIP GEN ---	MDR	6	6	20	6	6	6	6	6	6	6	-	6	6	6	6
ci-	AMP CTX CRO CXM CHL CIP GEN ---	MDR	6	6	26	6	6	6	6	6	6	6	-	6	6	6	6
ci-	AMP CTX CRO CXM CHL CIP GEN ---	MDR	6	6	17	10	10	17	6	6	25	10	-	17	16	6	16
ci-	AMP CTX CRO CXM CHL CIP GEN ---	MDR	6	6	20	6	6	6	6	6	6	6	-	6	6	6	6
ci-	AMP CTX CRO CXM CHL CIP GEN ---	MDR	6	6	20	6	10	15	6	6	25	11	-	26	25	6	6
ci-	AMP CTX CRO CXM CHL CIP GEN ---	MDR	6	6	22	6	6	6	6	6	6	6	-	6	6	6	6
ci-	AMP CTX CRO CXM CHL CIP GEN ---	MDR	6	6	22	6	6	6	6	6	6	6	-	6	6	6	6
ci-	AMP CTX CRO CXM CHL CIP GEN ---	MDR	6	6	24	6	6	6	6	6	6	11	-	10	10	6	6
ci-	AMP CTX CRO CXM CHL CIP GEN ---	MDR	6	6	22	6	6	6	6	6	6	6	-	6	6	6	6
ci-	AMP CTX CRO CXM CHL CIP GEN ---	MDR	6	6	19	6	6	6	6	6	6	6	-	6	6	6	6
ci-	AMP CTX CRO CXM CHL CIP GEN ---	MDR	6	6	20	6	6	6	10	6	12	6	-	10	10	6	6
ci-	AMP CTX CRO CXM CHL CIP GEN ---	MDR	6	6	20	6	8	10	6	6	6	12	-	10	6	6	6
ci-	AMP CTX CRO CXM CHL CIP GEN ---	MDR	6	6	22	6	6	6	6	6	6	8	-	10	6	6	6
ci-	AMP CTX CRO CXM CHL CIP GEN ---	MDR	6	6	20	6	6	6	6	6	6	6	-	6	15	6	6
ci-	AMP CTX CRO CXM CHL CIP GEN ---	MDR	6	6	20	6	6	6	6	6	6	10	-	6	6	6	6
ci-	AMP CTX CRO CXM CHL CIP GEN ---	MDR	6	6	22	6	6	6	6	6	6	6	-	6	10	6	6
ci-	AMP CTX CRO CXM CHL CIP GEN ---	MDR	6	6	20	6	6	6	6	6	20	6	-	30	30	6	6
ci-	AMP CTX CRO CXM CHL CIP GEN ---	MDR	6	6	22	6	6	6	6	6	6	6	-	6	6	6	6
ci-	AMP CTX CRO CXM CHL CIP GEN ---	MDR	6	6	20	6	6	6	6	6	6	6	-	6	6	6	6
ci-	AMP CTX CRO CXM CHL CIP GEN ---	MDR	6	6	20	6	6	6	6	6	18	6	-	22	31	18	6
ci-	AMP CTX CRO CXM CHL CIP GEN ---	MDR	6	6	23	6	6	11	6	6	21	6	-	17	16	6	6
ci-	AMP CTX CRO CXM CHL CIP GEN ---	MDR	6	6	20	6	6	6	6	6	16	8	-	17	20	6	6
ci-	AMP CTX CRO CXM CHL CIP GEN ---	MDR	6	6	20	6	6	6	6	6	6	6	-	6	6	6	6
ci-	AMP CTX CRO CXM CHL CIP GEN ---	MDR	6	6	25	6	18	6	6	6	22	14	-	17	17	6	6
ci-	AMP CTX CRO CXM CHL CIP GEN ---	MDR	6	6	20	6	6	6	6	6	6	6	-	24	6	6	6
ci-	AMP CTX CRO CXM CHL CIP GEN ---	MDR	6	6	21	6	6	6	6	6	6	6	-	6	6	6	6
ci-	AMP CTX CRO CXM CHL CIP GEN ---	MDR	6	6	24	6	6	6	6	6	20	8	-	33	24	6	6
eco	AMP CTX CRO CXM CHL CIP GEN ---	MDR	6	6	18	6	6	6	6	6	6	6	-	6	6	6	6
eco	AMP CTX CRO CXM CHL CIP GEN ---	MDR	6	6	26	6	6	6	6	6	6	6	-	6	6	6	6
eco	AMP CTX CRO CXM CHL CIP GEN ---	MDR	6	6	20	6	6	6	6	6	6	6	-	6	6	6	31
eco	AMP CTX CRO CXM CHL CIP GEN ---	MDR	6	6	28	6	6	6	6	6	6	6	-	6	20	6	6
eco	AMP CTX CRO CXM CHL CIP GEN ---	MDR	6	6	25	6	6	6	6	6	6	6	-	6	6	6	6
eco	AMP CTX CRO CXM CHL CIP GEN ---	MDR	6	6	25	6	6	10	6	6	6	12	-	6	6	6	6
eco	AMP CTX CRO CXM CHL CIP GEN ---	MDR	6	6	19	6	6	6	6	10	6	6	-	6	10	6	6
eco	AMP CTX CRO CXM CHL CIP GEN ---	MDR	6	6	20	6	6	6	6	6	6	6	-	10	10	6	10
eco	AMP CTX CRO CXM CHL CIP GEN ---	MDR	6	6	22	6	6	6	6	6	6	10	-	14	6	6	6
eco	AMP CTX CRO CXM CHL CIP GEN ---	MDR	6	6	20	6	6	6	6	6	6	6	-	6	6	6	6
eco	AMP CTX CRO CXM CHL CIP GEN ---	MDR	6	6	21	6	6	6	6	6	6	6	-	8	6	6	6
eco	AMP CTX CRO CXM CHL CIP GEN ---	MDR	6	6	21	6	10	11	6	8	24	12	-	20	22	10	6
eco	AMP CTX CRO CXM CHL CIP GEN ---	MDR	6	6	20	6	6	6	6	6	21	6	-	17	16	6	6
eco	AMP CTX CRO CXM CHL CIP GEN ---	MDR	6	6	24	6	10	12	6	6	20	10	-	22	20	6	6
eco	AMP CTX CRO CXM CHL CIP GEN ---	MDR	6	6	17	6	6	12	6	6	6	6	-	6	6	6	6
eco	AMP CTX CRO CXM CHL CIP GEN ---	MDR	6	6	22	6	6	6	6	6	6	6	-	6	6	6	6
eco	AMP CTX CRO CXM CHL CIP GEN ---	MDR	6	6	22	6	20	21	6	6	22	6	-	25	23	6	6
eco	AMP CTX CRO CXM CHL CIP GEN ---	MDR	6	6	21	6	10	6	6	10	6	11	-	-	-	6	6
eco	AMP CTX CRO CXM CHL CIP GEN ---	MDR	6	6	25	6	6	6	6	14	6	6	-	10	6	6	6
eco	AMP CTX CRO CXM CHL CIP GEN ---	MDR	6	6	20	6	6	6	6	6	6	6	-	6	6	6	6
eco	AMP CTX CRO CXM CHL CIP GEN ---	MDR	6	6	26	6	6	6	6	6	6	11	-	6	6	6	6
eco	AMP CTX CRO CXM CHL CIP GEN ---	MDR	6	6	19	6	6	6	6	6	6	14	-	6	6	6	6
eco	AMP CTX CRO CXM CHL CIP GEN ---	MDR	6	6	22	6	8	10	6	6	23	12	-	32	28	6	6
eco	AMP CTX CRO CXM CHL CIP GEN ---	MDR	6	6	19	6	6	6	6	6	6	6	-	10	10	6	6
eco	AMP CTX CRO CXM CHL CIP GEN ---	MDR	6	6	26	6	6	6	6	6	6	6	-	6	6	6	6
eco	AMP CTX CRO CXM CHL CIP GEN ---	MDR	6	6	20	16	18	14	17	14	24	14	-	20	14	22	15
eco	AMP CTX CRO CXM CHL CIP GEN ---	MDR	6	6	20	6	6	6	6	6	6	6	-	6	6	6	6
eco	AMP CTX CRO CXM CHL CIP GEN ---	MDR	6	6	17	6	6	6	6	6	6	6	-	6	6	6	6
eco	AMP CTX CRO CXM CHL CIP GEN ---	MDR	6	6	20	6	6	6	6	6	6	6	-	6	6	6	6
eco	AMP CTX CRO CXM CHL CIP GEN ---	MDR	6	6	20	6	6	6	6	6	6	6	-	6	6	6	6
eco	AMP CTX CRO CXM CHL CIP GEN ---	MDR	6	6	31	6	6	6	6	6	6	6	-	6	6	6	6
eco	AMP CTX CRO CXM CHL CIP GEN ---	MDR	6	6	22	6	6	8	6	6	20	6	-	22	20	6	6
eco	AMP CTX CRO CXM CHL CIP GEN ---	MDR	6	6	20	6	6	6	6	6	6	14	-	6	6	6	6
en-	AMP CTX CRO CXM CHL CIP GEN ---	MDR	6	6	21	6	6	6	6	6	10	6	-	15	12	6	6
en-	AMP CTX CRO CXM CHL CIP GEN ---	MDR	6	6	22	6	6	6	6	6	6	6	-	20	14	6	6
en-	AMP CTX CRO CXM CHL CIP GEN ---	MDR	6	6	19	6	6	6	6	6	6	6	-	6	6	6	6
en-	AMP CTX CRO CXM CHL CIP GEN ---	MDR	6	6	23	6	6	6	6	6	6	6	-	10	8	6	6
en-	AMP CTX CRO CXM CHL CIP GEN ---	MDR	6	6	19	6	6	6	6	6	6	10	-	6	6	6	6
en-	AMP CTX CRO CXM CHL CIP GEN ---	MDR	6	6	25	6	6	6	6	6	6	8	-	10	10	-	6
en-	AMP CTX CRO CXM CHL CIP GEN ---	MDR	6	6	24	6	6	6	6	11	23	11	-	24	20	21	6
en-	AMP CTX CRO CXM CHL CIP GEN ---	MDR	6	6	22	6	12	12	6	6	17	6	-	25	23	6	6
en-	AMP CTX CRO CXM CHL CIP GEN ---	MDR	6	6	23	6	14	14	6	10	24	14	-	-	-	20	6
en-	AMP CTX CRO CXM CHL CIP GEN ---	MDR	6	6	24	6	6	6	6	6	22	6	-	17	17	6	6
en-	AMP CTX CRO CXM CHL CIP GEN ---	MDR	6	6	20	6	6	6	6	6	6	10	-	6	6	6	25
en-	AMP CTX CRO CXM CHL CIP GEN ---	MDR	6	6	21	6	6	6	6	6	6	6	-	6	6	6	6
en-	AMP CTX CRO CXM CHL CIP GEN ---	MDR	6	6	19	6	10	10	6	6	20	6	-	20	20	7	6
en-	AMP CTX CRO CXM CHL CIP GEN ---	MDR	6	6	18	6	6	6	6	16	6	6	-	16	8	6	6
en-	AMP CTX CRO CXM CHL CIP GEN ---	MDR	6	6	23	6	6	6	6	6	6	6	-	10	10	6	6
en-	AMP CTX CRO CXM CHL CIP GEN ---	MDR	6	6	28	6	6	8	7	6	6	6	-	18	19	6	6
en-	AMP CTX CRO CXM CHL CIP GEN ---	MDR	6	6	22	6	6	6	6	12	6	6	-	10	12	6	6
kl-	AMP CTX CRO CXM CHL CIP GEN ---	MDR	6	6	27	6	6	6	6	6	6	14	-	17	11	6	6
kl-	AMP CTX CRO CXM CHL CIP GEN ---	MDR	6	6	20	6	6	6	6	6	6	6	-	6	6	6	6
kl-	AMP CTX CRO CXM CHL CIP GEN ---	MDR	6	6	21	6	11	19	6	10	6	10	-	12	10	6	6
kl-	AMP CTX CRO CXM CHL CIP GEN ---	MDR	6	6	23	6	6	6	6	6	6	6	-	6	6	6	6
kl-	AMP CTX CRO CXM CHL CIP GEN ---	MDR	6	6	20	6	6	6	6	6	6	10	-	8	6	6	6
kl-	AMP CTX CRO CXM CHL CIP GEN ---	MDR	6	6	22	6	6	6	6	6	6	6	-	6	16	6	6
kl-	AMP CTX CRO CXM CHL CIP GEN ---	MDR	6	6	21	6	6	6	6	6	6	10	-	10	6	6	6
kpn	AMP CTX CRO CXM CHL CIP GEN ---	MDR	6	6	21	6	6	11	6	6	6	10	-	6	6	6	6
mmo	AMP CTX CRO CXM CHL CIP GEN ---	MDR	6	6	28	6	6	6	6	6	20	6	-	20	22	6	6
pmi	AMP CTX CRO CXM CHL CIP GEN ---	MDR	6	6	21	6	6	6	6	6	22	6	-	17	17	6	6
pmi	AMP CTX CRO CXM CHL CIP GEN ---	MDR	6	6	20	6	6	6	6	6	6	6	-	6	6	6	6
pmi	AMP CTX CRO CXM CHL CIP GEN ---	MDR	6	6	22	6	10	18	6	6	12	6	-	12	10	6	6
pmi	AMP CTX CRO CXM CHL CIP GEN ---	MDR	6	6	25	6	6	6	6	6	20	6	-	-	-	6	6
prv	AMP CTX CRO CXM CHL CIP GEN ---	MDR	6	6	20	6	6	6	6	6	6	6	-	6	6	6	6
prv	AMP CTX CRO CXM CHL CIP GEN ---	MDR	6	6	31	6	6	6	6	6	19	6	-	17	20	6	6
pvu	AMP CTX CRO CXM CHL CIP GEN ---	MDR	6	6	22	6	6	6	6	6	6	6	-	6	6	6	6
pvu	AMP CTX CRO CXM CHL CIP GEN ---	MDR	6	6	25	6	6	7	6	6	6	6	-	6	20	6	6
pvu	AMP CTX CRO CXM CHL CIP GEN ---	MDR	6	6	22	6	6	6	6	6	6	6	-	6	20	6	6
pvu	AMP CTX CRO CXM CHL CIP GEN ---	MDR	6	6	20	6	6	6	6	6	6	6	-	14	6	6	6
pvu	AMP CTX CRO CXM CHL CIP GEN ---	MDR	6	6	21	6	6	20	6	6	25	6	-	20	31	6	6
pvu	AMP CTX CRO CXM CHL CIP GEN ---	MDR	6	6	22	6	6	6	6	6	18	6	-	6	6	20	6
pvu	AMP CTX CRO CXM CHL CIP GEN ---	MDR	6	6	22	12	20	16	6	6	16	6	-	10	12	6	6
pvu	AMP CTX CRO CXM CHL CIP GEN ---	MDR	6	6	19	6	6	6	6	6	6	6	-	6	6	6	6
ci-	AMP CTX CRO CXM --- CIP --- ---	MDR	5	4	31	6	6	6	13	-	10	-	-	-	-	6	6
ci-	AMP CTX CRO CXM --- CIP --- ---	MDR	5	4	26	6	6	6	6	-	6	-	-	6	10	6	6
eco	AMP CTX CRO CXM --- CIP --- ---	MDR	5	4	22	6	13	11	6	-	6	-	-	10	11	6	29
eco	AMP CTX CRO CXM --- CIP --- ---	MDR	5	4	20	6	12	15	6	-	10	-	-	-	-	6	15
en-	AMP CTX CRO CXM --- CIP --- ---	MDR	5	4	18	6	6	6	6	-	10	-	-	-	-	6	6
mmo	AMP CTX CRO CXM --- CIP --- ---	MDR	5	4	24	6	6	13	6	-	6	-	-	-	18	6	6
eco	AMP CTX CRO CXM --- CIP ---	MDR	5	4	18	6	6	6	6	-	6	15	-	6	6	6	6
pvu	AMP CTX CRO CXM --- CIP ---	MDR	5	4	25	10	25	6	14	-	25	15	-	21	21	10	15
pvu	AMP CTX CRO CXM --- CIP ---	MDR	5	4	22	8	6	6	8	-	6	20	-	26	23	6	6
ci-	AMP CTX CRO CXM --- CIP GEN ---	MDR	5	5	17	6	6	6	6	-	6	6	-	6	6	6	6
ci-	AMP CTX CRO CXM --- CIP GEN ---	MDR	5	5	17	6	21	15	10	-	21	10	-	18	18	8	6
eco	AMP CTX CRO CXM --- CIP GEN ---	MDR	5	5	20	6	6	6	6	-	6	14	-	6	6	6	6
eco	AMP CTX CRO CXM --- CIP GEN ---	MDR	5	5	22	6	8	10	6	-	6	8	-	6	12	6	6
eco	AMP CTX CRO CXM --- CIP GEN ---	MDR	5	5	21	6	6	6	6	-	6	11	-	12	6	24	10
kl-	AMP CTX CRO CXM --- CIP GEN ---	MDR	5	5	18	10	6	6	6	-	21	9	-	18	17	8	6
kl-	AMP CTX CRO CXM --- CIP GEN ---	MDR	5	5	17	6	6	6	6	-	6	6	-	6	6	6	6
kpn	AMP CTX --- CXM CIP GEN ---	MDR	6	5	22	6	6	-	6	30	20	6	-	30	28	6	6
ci-	AMP CTX --- CXM CHL CIP --- ---	MDR	6	5	20	6	6	-	6	6	6	-	-	6	6	6	6
pmi	AMP CTX --- CXM CHL CIP GEN ---	MDR	6	6	25	6	6	-	6	6	15	6	-	24	21	6	6
en-	AMP --- CRO CXM CIP ---	MDR	6	4	26	6	-	6	10	24	6	22	-	6	6	6	6
eco	AMP --- CRO CXM CHL CIP GEN ---	MDR	6	6	20	6	-	6	6	6	6	6	-	15	15	6	6
en-	AMP --- CRO CXM CHL CIP GEN ---	MDR	6	6	20	6	-	6	6	6	6	6	-	6	6	6	6
kl-	AMP --- CRO CXM CHL CIP GEN ---	MDR	6	6	22	6	-	6	6	6	21	6	-	25	20	6	6
bca	AMK CXM CIP ---	MDR	6	3	6	21	26	26	9	26	10	20	-	14	16	20	6
pmi	AMK CTX CRO CIP GEN ---	MDR	6	3	6	20	20	16	25	27	25	10	-	29	25	6	25
eco	AMK CTX CRO CXM CHL CIP --- ---	MDR	6	5	6	18	6	6	6	6	6	-	-	6	6	26	6
ci-	AMK --- --- --- CHL CIP --- ---	MDR	4	3	10	-	-	28	-	6	25	-	-	30	28	6	6
pae	AMK --- CTX ??? --- CHL CIP GEN TZP	MDR	5	5	12	-	6	20	-	6	6	6	20	6	6	6	6
kl-	AMK --- CTX CRO --- CHL CIP GEN TZP	MDR	5	5	6	-	6	6	-	6	6	6	6	10	10	6	6
ci-	AMK --- --- CRO --- CIP --- ---	MDR	4	3	12	-	-	6	-	26	6	-	-	8	8	6	25
ci-	AMK --- --- CRO --- CHL --- ---	MDR	4	3	6	-	-	8	-	6	30	-	-	18	20	6	6
ci-	AMK --- --- CRO --- CHL CIP --- ---	MDR	4	4	7	-	-	8	-	6	6	-	-	7	6	6	6
ci-	AMK --- --- CRO --- CHL CIP --- ---	MDR	4	4	6	-	-	10	-	6	6	-	-	-	6	6	10
eco	AMK --- --- CRO --- CHL CIP --- ---	MDR	4	4	6	-	-	6	-	8	6	-	-	6	6	6	6
eco	AMK --- --- CRO --- CHL CIP --- ---	MDR	4	4	6	-	-	6	-	6	6	-	-	14	6	6	6
eco	AMK --- --- CRO --- CHL CIP --- ---	MDR	4	4	16	-	-	8	-	6	6	-	-	6	6	6	6
eco	AMK --- --- CRO --- CHL CIP --- ---	MDR	4	4	16	-	-	6	-	6	6	-	-	6	6	6	6
eco	AMK --- --- CRO --- CHL CIP --- ---	MDR	4	4	16	-	-	6	-	6	13	-	-	20	16	6	6
eco	AMK --- --- CRO --- CHL CIP --- ---	MDR	4	4	6	-	-	6	-	6	6	-	-	10	8	6	6
eco	AMK --- --- CRO --- CHL CIP --- ---	MDR	4	4	10	-	-	6	-	6	6	-	-	20	20	6	6
eco	AMK AMP CHL ---	MDR	6	3	16	6	28	31	22	6	31	20	-	31	31	6	6
pmi	AMK AMP CXM CIP ---	MDR	6	4	6	16	26	23	6	20	21	20	-	30	30	6	6
pr-	AMK AMP CTX CXM --- --- ---	MDR	5	4	6	6	12	28	6	-	32	-	-	20	-	6	6
bca	AMK AMP CTX CXM CIP ---	MDR	6	5	14	6	24	26	16	26	6	26	-	-	8	8	6
ci-	AMK AMP CTX CRO CHL CIP GEN ---	MDR	6	5	6	6	6	20	22	6	18	6	-	18	10	6	20
ci-	AMK AMP CTX CRO --- --- CIP GEN ---	MDR	4	4	6	6	6	6	-	-	6	6	-	6	6	6	6
eco	AMK AMP CTX CRO CXM ---	MDR	6	4	6	6	6	6	6	30	30	30	-	30	30	6	6
eco	AMK AMP CTX CRO CXM --- GEN ---	MDR	5	4	9	6	6	6	6	-	26	6	-	21	24	6	6
en-	AMK AMP CTX CRO CXM --- GEN ---	MDR	5	4	6	6	6	6	6	-	28	6	-	28	6	6	6
ci-	AMK AMP CTX CRO CXM CIP --- ---	MDR	6	5	16	14	20	16	6	22	6	-	-	6	-	6	20
eae	AMK AMP CTX CRO CXM CIP ---	MDR	6	5	10	6	6	18	6	22	18	20	-	12	6	12	18
eco	AMK AMP CTX CRO CXM CIP ---	MDR	6	5	6	6	6	6	6	25	6	25	-	6	6	6	6
eco	AMK AMP CTX CRO CXM CIP GEN ---	MDR	6	5	6	6	6	12	6	22	6	6	-	6	6	10	6
eco	AMK AMP CTX CRO CXM CIP GEN ---	MDR	6	5	6	6	6	6	6	31	6	6	-	10	6	6	6
en-	AMK AMP CTX CRO CXM CIP GEN ---	MDR	6	5	6	6	6	6	6	25	6	6	-	-	6	6	6
pmi	AMK AMP CTX CRO CXM CIP GEN ---	MDR	6	5	6	6	6	6	6	31	6	6	-	6	6	6	6
kpn	AMK AMP CTX CRO CXM --- --- GEN ---	MDR	4	4	15	6	6	6	6	-	-	6	-	-	-	6	6
ci-	AMK AMP CTX CRO CXM CHL ---	MDR	6	5	6	6	17	20	6	6	30	15	-	18	17	6	15
ci-	AMK AMP CTX CRO CXM CHL GEN ---	MDR	6	5	6	6	15	15	6	6	30	6	-	30	25	6	6
kl-	AMK AMP CTX CRO CXM CHL --- GEN ---	MDR	5	5	6	6	10	16	12	6	-	13	-	-	-	6	6
ci-	AMK AMP CTX CRO CXM CHL CIP ---	MDR	6	6	6	6	6	6	6	6	6	24	-	17	16	6	6
ci-	AMK AMP CTX CRO CXM CHL CIP ---	MDR	6	6	6	6	6	6	6	6	20	28	-	30	30	6	36
eco	AMK AMP CTX CRO CXM CHL CIP ---	MDR	6	6	6	6	6	6	6	11	6	31	-	13	14	6	6
mmo	AMK AMP CTX CRO CXM CHL CIP ---	MDR	6	6	11	6	18	16	6	12	6	18	-	17	10	6	6
pmi	AMK AMP CTX CRO CXM CHL CIP ---	MDR	6	6	16	6	6	6	6	6	6	16	-	6	6	6	6
ci-	AMK AMP CTX CRO CXM CHL CIP GEN ---	MDR	6	6	16	6	8	10	6	6	6	6	-	8	10	6	6
ci-	AMK AMP CTX CRO CXM CHL CIP GEN ---	MDR	6	6	16	6	6	6	6	6	6	6	-	6	6	6	6
ci-	AMK AMP CTX CRO CXM CHL CIP GEN ---	MDR	6	6	7	6	6	6	6	6	6	6	-	14	18	6	6
ci-	AMK AMP CTX CRO CXM CHL CIP GEN ---	MDR	6	6	6	6	6	6	6	6	6	6	-	6	6	6	6
ci-	AMK AMP CTX CRO CXM CHL CIP GEN ---	MDR	6	6	6	6	6	13	6	14	6	6	-	14	17	13	6
ci-	AMK AMP CTX CRO CXM CHL CIP GEN ---	MDR	6	6	10	6	6	20	6	6	6	6	-	6	6	6	6
ci-	AMK AMP CTX CRO CXM CHL CIP GEN ---	MDR	6	6	6	6	6	6	6	6	6	6	-	6	10	6	6
eco	AMK AMP CTX CRO CXM CHL CIP GEN ---	MDR	6	6	6	6	6	6	6	10	6	6	-	-	6	6	6
eco	AMK AMP CTX CRO CXM CHL CIP GEN ---	MDR	6	6	6	6	6	9	6	6	6	6	-	6	6	6	6
eco	AMK AMP CTX CRO CXM CHL CIP GEN ---	MDR	6	6	15	6	6	6	6	15	6	6	-	15	15	6	6
eco	AMK AMP CTX CRO CXM CHL CIP GEN ---	MDR	6	6	6	6	6	12	6	6	6	14	-	10	6	6	22
eco	AMK AMP CTX CRO CXM CHL CIP GEN ---	MDR	6	6	6	6	20	6	6	15	20	6	-	25	20	6	6
eco	AMK AMP CTX CRO CXM CHL CIP GEN ---	MDR	6	6	6	6	6	6	6	6	6	6	-	6	6	6	6
eco	AMK AMP CTX CRO CXM CHL CIP GEN ---	MDR	6	6	6	6	6	6	6	6	6	6	-	18	10	6	6
eco	AMK AMP CTX CRO CXM CHL CIP GEN ---	MDR	6	6	6	6	12	6	6	10	22	6	-	25	26	6	6
en-	AMK AMP CTX CRO CXM CHL CIP GEN ---	MDR	6	6	14	6	6	6	6	10	6	6	-	10	10	10	6
en-	AMK AMP CTX CRO CXM CHL CIP GEN ---	MDR	6	6	14	6	6	6	6	6	6	10	-	16	8	6	6
en-	AMK AMP CTX CRO CXM CHL CIP GEN ---	MDR	6	6	10	6	6	6	6	6	6	6	-	6	6	6	6
en-	AMK AMP CTX CRO CXM CHL CIP GEN ---	MDR	6	6	6	6	6	6	6	6	6	6	-	10	19	6	6
mmo	AMK AMP CTX CRO CXM CHL CIP GEN ---	MDR	6	6	6	6	6	6	6	6	6	6	-	12	10	6	6
pvu	AMK AMP CTX CRO CXM CHL CIP GEN ---	MDR	6	6	6	6	6	6	6	10	6	6	-	6	6	6	6
pvu	AMK AMP CTX CRO CXM CHL CIP GEN ---	MDR	6	6	6	6	6	6	6	6	6	6	-	6	6	6	6
ci-	AMK AMP CTX CRO CXM --- CIP --- ---	MDR	5	5	6	6	6	14	6	-	6	-	-	6	6	6	6
mmo	AMK AMP CTX CRO CXM --- CIP --- ---	MDR	5	5	12	6	6	9	6	-	6	-	-	-	6	6	-
ci-	AMK AMP CTX CRO CXM --- CIP GEN ---	MDR	5	5	6	6	6	6	6	-	21	6	-	6	6	6	6
pmi	AMK AMP CTX CRO CXM --- CIP GEN ---	MDR	5	5	10	6	6	10	6	-	6	14	-	20	20	8	6
en-	AMK AMP CTX --- CXM CHL CIP GEN ---	MDR	6	6	14	6	6	-	6	6	15	6	-	-	-	6	6
pmi	AMK AMP CTX --- CXM CHL CIP GEN ---	MDR	6	6	6	10	14	-	10	16	20	6	-	22	20	8	12
eco	AMK AMP --- CRO --- --- --- ---	MDR	4	3	6	6	-	19	22	-	-	-	-	-	-	-	6
mmo	--- --- CTX CRO CXM --- CIP --- ---	MDR	3	3	-	-	6	6	6	-	6	-	-	-	-	20	6
en-	--- AMP --- CXM CHL CIP GEN ---	MDR	6	5	-	6	-	26	15	6	6	6	-	6	6	10	6
mmo	--- AMP CTX --- --- CIP --- ---	MDR	3	3	-	6	20	25	-	-	18	-	-	-	-	20	6
eco	--- AMP CTX CRO CXM CHL CIP GEN ---	MDR	6	6	-	6	14	11	6	6	25	10	-	17	16	6	6
eco	--- AMP CTX CRO CXM --- CIP --- ---	MDR	4	4	-	10	6	6	6	-	6	-	-	-	-	6	6
mmo	--- AMP CTX CRO CXM --- CIP GEN ---	MDR	5	5	-	6	6	22	6	-	6	6	-	6	6	6	6
eco	--- AMP --- CRO CXM CHL --- --- ---	MDR	4	4	-	6	-	22	11	10	-	-	-	-	-	8	6
Legend	Definition
ci-	Citrobacter sp.
eco	Escherichia coli
pae	Pseudomonas aeruginosa
ps-	Pseudomonas sp.
en-	Enterobacter sp.
eae	Klebsiella aerogenes
kpn	Klebsiella pneumoniae ss. pneumoniae
kl-	Klebsiella sp.
pmi	Proteus mirabilis
pr-	Proteus sp.
pvu	Proteus vulgaris
bca	Moraxella (Branh.) catarrhalis
mmo	Morganella morganii ss. morganii
mor	Morganella sp.
prv	Providencia sp.
pty	Salmonella Paratyphi
AMK	Amikacin
AMP	Ampicillin
CTX	Cefotaxime
CRO	Ceftriaxone
CXM	Cefuroxime
CHL	Chloramphenicol
CIP	Ciprofloxacin
GEN	Gentamicin
TZP	Piperacillin-Tazobactam
LVX	Levofloxacin
OFX	Ofloxacin
TCY	Tetracycline
SXT	Trimethoprim-Sulfamethoxazole
MDR	Multidrug-resistant
