# Supplementary material for: Utilising cumulative antibiogram data to enhance antibiotic stewardship capacity in the Cape Coast Teaching Hospital, Ghana
Source: Antimicrob Resist Infect Control. 2022 Oct 3;11:122. doi: 10.1186/s13756-022-01160-5 (PMC9528876; doi:10.1186/s13756-022-01160-5)
Supplement: Supplementary file 5 — Additional file 5. Inpatient and outpatient raw data for Chi-square analysis. Raw inpatient and outpatient data used in E. coli Chi-square statistical analysis against amikacin, ceftriaxone, cefotaxime, and ciprofloxacin. [file 13756_2022_1160_MOESM5_ESM.xlsx]

## Sheet: Sheet1
inpatient AST results		outpatient AST results				inpatient AST results		outpatient AST results		inpatient AST results		outpatient AST results			inpatient AST results		outpatient AST results
Amikacin (AMK)		Amikacin (AMK)				Cefotaxime (CTX)		Cefotaxime (CTX)		Ceftriaxone (CRO)		Ceftriaxone (CRO)			Ciprofloxacin (CIP)		Ciprofloxacin (CIP)
breakpoint	interpretation	breakpoint	interpretation			breakpoint	interpretation	breakpoint	interpretation	breakpoint	interpretation	breakpoint	interpretation		breakpoint	interpretation	breakpoint	interpretation
20	S	26	S			6	NS	6	NS	6	NS	6	NS		10	NS	6	NS
18	S	26	S			6	NS	6	NS	6	NS	6	NS		6	NS	6	NS
20	S	26	S			6	NS	6	NS	6	NS	6	NS		6	NS	6	NS
28	S	25	S			6	NS	6	NS	6	NS	11	NS		6	NS	6	NS
25	S	31	S			20	NS	31	S	25	S	6	NS		30	S	31	S
24	S	25	S			22	NS	6	NS	24	S	6	NS		20	NS	6	NS
20	S	6	NS			6	NS	6	NS	16	NS	6	NS		6	NS	6	NS
20	S	25	S			6	NS	6	NS	6	NS	10	NS		6	NS	6	NS
22	S	17	S			6	NS	26	S	6	NS	6	NS		6	NS	10	NS
20	S	6	NS			6	NS	6	NS	6	NS	6	NS		6	NS	6	NS
6	NS	31	S			26	S	6	NS	19	NS	31	S		21	NS	31	S
24	S	24	S			20	NS	6	NS	26	S	9	NS		6	NS	6	NS
22	S	19	S			6	NS	26	S	6	NS	6	NS		10	NS	6	NS
17	S	20	S			27	S	6	NS	6	NS	6	NS		6	NS	6	NS
22	S	30	S			33	S	6	NS	23	S	30	S		6	NS	30	S
20	S	19	S			20	NS	6	NS	6	NS	24	S		6	NS	22	NS
20	S	22	S			13	NS	25	NS	17	NS	22	NS		18	NS	25	NS
22	S	21	S			6	NS	7	NS	31	S	10	NS		31	S	25	NS
22	S	6	NS			10	NS	10	NS	24	S	6	NS		6	NS	6	NS
31	S	21	S			6	NS	22	NS	10	NS	22	NS		6	NS	6	NS
22	S	23	S			6	NS	20	NS	11	NS	6	NS		6	NS	6	NS
20	S	24	S			6	NS	26	S	6	NS	6	NS		20	NS	24	NS
20	S	6	NS			10	NS	15	NS	6	NS	8	NS		6	NS	6	NS
24	S	25	S			24	NS	6	NS	12	NS	24	S		6	NS	6	NS
17	S	20	S			6	NS	31	S	12	NS	6	NS		6	NS	31	S
22	S	21	S			6	NS	6	NS	6	NS	6	NS		6	NS	6	NS
22	S	31	S			22	NS	31	S	6	NS	19	NS		6	NS	24	NS
18	S	17	S			6	NS	6	NS	6	NS	11	NS		28	S	23	NS
21	S	18	S			11	NS	6	NS	6	NS	31	S		6	NS	6	NS
21	S	22	S			6	NS	20	NS	6	NS	6	NS		6	NS	6	NS
22	S	20	S			6	NS	25	NS	6	NS	19	NS		6	NS	26	S
25	S	25	S			11	NS	26	S	6	NS	26	S		6	NS	6	NS
6	NS	18	S			18	NS	6	NS	9	NS	26	S		22	NS	6	NS
6	NS	23	S			6	NS	25	NS	6	NS	31	S		6	NS	21	NS
20	S	20	S			6	NS	20	NS	30	S	25	S		6	NS	25	NS
18	S	19	S			8	NS	31	S	6	NS	8	NS		6	NS	13	NS
21	S	30	S			6	NS	6	NS	6	NS	11	NS		6	NS	6	NS
25	S	22	S			6	NS	6	NS	15	NS	25	S		31	S	30	S
25	S	23	S			10	NS	6	NS	6	NS	6	NS		19	NS	10	NS
29	S	30	S			6	NS	6	NS	6	NS	31	S		6	NS	31	S
31	S	31	S			18	NS	31	S	6	NS	6	NS		6	NS	6	NS
23	S	31	S			14	NS	6	NS	6	NS	31	S		6	NS	31	S
19	S	18	S			20	NS	6	NS	6	NS	31	S		13	NS	6	NS
16	NS	20	S			6	NS	12	NS	6	NS	6	NS		26	S	21	NS
16	NS	18	S			6	NS	10	NS	6	NS	6	NS		26	S	21	NS
23	S	22	S			6	NS	10	NS	6	NS	10	NS		6	NS	6	NS
26	S	22	S			6	NS	17	NS	20	NS	6	NS		6	NS	6	NS
21	S	17	S			6	NS	20	NS	6	NS	21	NS		24	NS	22	NS
19	S	20	S			26	S	6	NS	6	NS	10	NS		6	NS	6	NS
21	S	20	S			6	NS	6	NS	8	NS	30	S		6	NS	30	S
6	NS	18	S			6	NS	6	NS	6	NS	25	S		23	NS	20	NS
18	S	17	S			8	NS	26	S	10	NS	11	NS		6	NS	6	NS
22	S	17	S			6	NS	6	NS	10	NS	23	S		6	NS	21	NS
19	S	24	S			6	NS	6	NS	6	NS	23	S		6	NS	21	NS
15	NS	6	NS			21	NS	12	NS	6	NS	24	S		6	NS	25	NS
10	NS	25	S			6	NS	6	NS	6	NS	12	NS		6	NS	6	NS
20	S	22	S			6	NS	6	NS	10	NS	25	S		24	NS	25	NS
6	NS	31	S			6	NS	6	NS	12	NS	20	NS		25	NS	24	NS
20	S	26	S			6	NS	6	NS	14	NS	31	S		20	NS	31	S
6	NS	22	S			6	NS	6	NS	11	NS	11	NS		6	NS	6	NS
20	S	30	S			6	NS	6	NS	6	NS	6	NS		6	NS	6	NS
6	NS	22	S			6	NS	28	S	6	NS	12	NS		6	NS	6	NS
21	S	18	S			25	NS	12	NS	6	NS	6	NS		6	NS	6	NS
24	S	20	S			6	NS	6	NS	6	NS	10	NS		6	NS	6	NS
20	S	20	S					31	S	6	NS	6	NS		21	NS	6	NS
21	S	26	S					6	NS	6	NS	11	NS		6	NS	26	S
17	S	20	S					6	NS	26	S	26	S		6	NS	6	NS
20	S	20	S					26	S	6	NS	36	S		6	NS	6	NS
22	S	26	S							6	NS	17	NS		6	NS	6	NS
20	S	27	S							10	NS	6	NS		6	NS	6	NS
6	NS	24	S							6	NS	6	NS		22	NS	24	NS
17	S	24	S							6	NS	6	NS		6	NS	24	NS
25	S	25	S							12	NS	22	NS		6	NS	6	NS
20	S	16	NS							6	NS	6	NS		6	NS	31	S
20	S	22	S							6	NS	6	NS		21	NS	31	S
20	S	26	S							6	NS	8	NS		6	NS	6	NS
20	S	26	S							6	NS	31	S		22	NS	26	S
21	S	18	S							6	NS	31	S		24	NS	26	S
26	S	24	S							6	NS	6	NS		25	NS	6	NS
20	S	20	S							6	NS	26	S		6	NS	28	S
25	S	24	S							22	NS	7	NS				6	NS
		21	S							6	NS	6	NS				30	S
		20	S									6	NS				26	S
		26	S									12	NS				6	NS
		25	S									26	S				30	S
		17	S									26	S				20	NS
		30	S									26	S				6	NS
		19	S									20	NS				6	NS
		26	S									14	NS				6	NS
		20	S									6	NS				21	NS
		6	NS									6	NS				26	S
		21	S									6	NS				6	NS
		9	NS									23	S				22	NS
		31	S									6	NS				6	NS
		6	NS									6	NS				6	NS
		25	S									6	NS				6	NS
		21	S									15	NS				30	S
		17	S									6	NS				20	NS
		6	NS									6	NS				6	NS
		22	S									6	NS				31	S
		6	NS									8	NS				10	NS
		16	NS									6	NS				6	NS
		20	S									31	S				30	S
		21	S									15	NS				30	S
		31	S									6	NS				20	NS
		26	S									30	S
		22	S									6	NS
		17	S									6	NS
												23	S
Observed AMK						Observed CTX					Observed CRO					Observed CIP
	S	NS	total				S	NS	total			S	NS	total			S	NS	total
inpatent	69	12	81			inpatent	4	60	64		inpatent	8	74	82		inpatent	6	74	80
outpatient	96	12	108			outpatient	13	55	68		outpatient	32	77	109		outpatient	24	81	105
total	165	24	189			total	17	115	132		total	40	151	191		total	30	155	185
Expected AMK						Expected CTX					Expected CRO					Expected CIP
	S	NS	total				S	NS	total			S	NS	total			S	NS	total
inpatent	70.7143	10.2857	81			inpatent	8.24242	55.7576	64		inpatent	17.1728	64.8272	82		inpatent	12.973	67.027	80
outpatient	94.2857	13.7143	108			outpatient	8.75758	59.2424	68		outpatient	22.8272	86.1728	109		outpatient	17.027	87.973	105
total	165	24	189			total	17	115	132		total	40	151	191		total	30	155	185
α	0.05					α	0.05				α	0.05				α	0.05
	0.449177						0.0274012					0.000982711					0.0049938
df	1					df	1				df	1				df	1
p-value	0.502726					p-value	0.868524				p-value	0.974992				p-value	0.943663
critical value	3.84146					critical value	3.84146				critical value	3.84146				critical value	3.84146
Legend	Definition
S	Susceptible
NS	Not susceptible
														A15640-20						2020-10-07			ur			1		eco				19				6					6	6		18	6				20
[truncated: 5 more columns]
