# Supplementary material for: Utilising cumulative antibiogram data to enhance antibiotic stewardship capacity in the Cape Coast Teaching Hospital, Ghana
Source: Antimicrob Resist Infect Control. 2022 Oct 3;11:122. doi: 10.1186/s13756-022-01160-5 (PMC9528876; doi:10.1186/s13756-022-01160-5)
Supplement: Supplementary file 6 — Additional file 6. Deidentified complete raw dataset. Raw dataset including duplicate isolates not subjected to the “first isolate only” rule collected during the study with all patient identifiers removed. [file 13756_2022_1160_MOESM6_ESM.xlsx]

## Sheet: Raw data
Deidentified ID	WHONET Specimen type code	WHONET Organism Code	Antibiotic Zone diameters (mm)																										Duplicate status
			AMK	AMX	AMP	SAM	AZM	CTX	CRO	CXM	LEX	CHL	CIP	CLI	CLO	ERY	GEN	LVX	LNZ	MEM	NIT	NOR	OFX	TZP	RXT	SPX	TCY	SXT
ISOLATE-0001	sputum	bca	26	-	6	-	-	26	20	6	-	16	26	-	-	-	20	26	-	-	-	-	20	-	-	-	18	10	unique
ISOLATE-0002	sputum	bca	26	-	26	-	-	26	6	26	-	26	26	-	-	-	16	18	-	-	-	-	21	-	-	-	26	6	unique
ISOLATE-0003	sputum	bca	31	-	31	-	-	31	31	20	-	31	31	-	-	-	31	31	-	-	-	-	6	-	-	-	31	6	unique
ISOLATE-0004	throat	bca	20	-	20	-	-	25	30	20	-	30	6	-	-	-	30	25	-	-	-	-	20	-	-	-	20	6	unique
ISOLATE-0005	throat	bca	22	-	20	-	-	31	31	15	-	31	31	-	-	-	10	31	-	-	-	-	31	-	-	-	22	6	unique
ISOLATE-0006	sputum	bca	6	-	21	-	-	26	26	9	-	26	10	-	-	-	20	14	-	-	-	-	16	-	-	-	20	6	unique
ISOLATE-0007	sputum	bca	31	-	31	-	-	31	31	31	-	31	31	-	-	-	31	31	-	-	-	-	31	-	-	-	31	10	unique
ISOLATE-0008	sputum	bca	14	-	6	-	-	24	26	16	-	26	6	-	-	-	26	-	-	-	-	-	8	-	-	-	8	6	unique
ISOLATE-0009	sputum	bca	10	-	26	-	-	26	26	10	-	26	26	-	-	-	26	26	-	-	-	-	26	-	-	-	26	6	unique
ISOLATE-0010	sputum	bca	18	-	-	25	-	32	24	-	-	19	22	-	-	-	16	18	-	-	-	-	17	22	-	-	10	6	unique
ISOLATE-0011:1	sputum	bca	26	-	18	-	-	26	26	26	-	26	26	-	-	-	26	26	-	-	-	-	26	-	-	-	16	6	duplicate
ISOLATE-0011:2	sputum	bca	26	-	18	-	-	26	26	26	-	26	26	-	-	-	26	26	-	-	-	-	26	-	-	-	16	6	duplicate
ISOLATE-0012	vaginal	ci-	16	-	6	-	-	8	10	6	-	6	6	-	-	-	6	8	-	-	-	-	10	-	-	-	6	6	unique
ISOLATE-0013	wound	ci-	17	-	6	-	-	15	17	6	-	6	21	-	-	-	15	17	-	-	-	-	16	-	-	-	14	19	unique
ISOLATE-0014:1	urine	ci-	24	-	6	-	-	6	6	6	-	6	6	-	-	-	6	6	-	-	-	-	6	-	-	-	6	6	duplicate
ISOLATE-0014:2	urine	eco	26	-	6	-	-	6	6	6	-	6	6	-	-	-	15	6	-	-	-	-	6	-	-	-	6	6	duplicate
ISOLATE-0015	urine	ci-	24	-	6	-	-	6	6	6	-	-	26	-	-	-	-	-	-	-	-	-	-	-	-	-	21	-	unique
ISOLATE-0016	blood	ci-	20	-	6	-	-	8	10	6	-	6	22	-	-	-	6	31	-	-	-	-	31	-	-	-	18	6	unique
ISOLATE-0017	sputum	ci-	21	-	6	-	-	6	6	6	-	6	15	-	-	-	6	19	-	-	-	-	21	-	-	-	6	6	unique
ISOLATE-0018	urine	ci-	21	-	6	-	-	6	6	6	-	6	6	-	-	-	6	6	-	-	-	-	6	-	-	-	8	6	unique
ISOLATE-0019:1	blood	ci-	31	-	6	-	-	6	6	6	-	31	31	-	-	-	31	31	-	-	-	-	31	-	-	-	6	31	duplicate
ISOLATE-0019:2	urine	ci-	18	-	6	-	-	6	6	6	-	6	6	-	-	-	12	6	-	-	-	-	6	-	-	-	6	6	duplicate
ISOLATE-0020	wound	ci-	16	-	6	-	-	6	6	6	-	6	6	-	-	-	6	6	-	-	-	-	6	-	-	-	6	6	unique
ISOLATE-0021	urine	ci-	7	-	6	-	-	6	6	6	-	6	6	-	-	-	6	14	-	-	-	-	18	-	-	-	6	6	unique
ISOLATE-0022	penile discharge	ci-	27	-	6	-	-	6	6	6	-	6	6	-	-	-	15	14	-	-	-	-	18	-	-	-	6	6	unique
ISOLATE-0023:1	surgical wound	ci-	24	-	6	-	-	6	6	6	-	6	6	-	-	-	6	6	-	-	-	-	6	-	-	-	6	6	duplicate
ISOLATE-0023:2	surgical wound	scn	-	-	-	10	-	6	-	-	6	-	6	6	6	-	16	18	6	-	-	-	-	-	14	-	7	6	duplicate
ISOLATE-0024	sputum	svi	20	-	20	-	-	28	18	18	-	20	20	-	-	-	21	15	-	-	-	-	14	-	-	-	6	6	unique
ISOLATE-0025	urine	ci-	31	-	6	-	-	31	31	31	-	31	31	-	-	-	31	31	-	-	-	-	31	-	-	-	6	31	unique
ISOLATE-0026	urine	ci-	28	-	6	-	-	12	10	26	-	31	31	-	-	-	24	31	-	-	-	-	31	-	-	-	28	26	unique
ISOLATE-0027:1	urine	ci-	30	-	6	-	-	6	6	6	-	10	6	-	-	-	10	-	-	-	-	-	-	-	-	-	6	6	duplicate
ISOLATE-0027:2	blood	scn	-	-	-	6	-	6	-	-	6	-	6	6	-	-	24	20	26	-	-	-	-	-	6	-	6	6	duplicate
ISOLATE-0028	blood	ci-	31	-	6	-	-	24	26	24	-	31	31	-	-	-	31	22	-	-	-	-	31	-	-	-	24	31	unique
ISOLATE-0029	wound	ci-	24	-	6	-	-	6	6	6	-	24	6	-	-	-	6	6	-	-	-	-	20	-	-	-	6	6	unique
ISOLATE-0030	urine	ci-	20	-	6	-	-	6	6	6	-	6	6	-	-	-	6	6	-	-	-	-	6	-	-	-	6	6	unique
ISOLATE-0031	stool	ci-	28	-	6	-	-	15	14	6	-	6	23	-	-	-	18	26	-	-	-	-	29	-	-	-	6	6	unique
ISOLATE-0032:1	vaginal	ci-	26	-	6	-	-	6	6	6	-	6	6	-	-	-	6	6	-	-	-	-	6	-	-	-	6	6	duplicate
ISOLATE-0032:2	urine	en-	17	-	6	-	-	6	6	6	-	27	6	-	-	-	6	6	-	-	-	-	6	-	-	-	6	6	duplicate
ISOLATE-0033	urine	ci-	18	-	-	25	-	-	22	-	6	20	6	-	-	-	-	30	-	-	26	6	12	-	-	-	6	24	unique
ISOLATE-0034	wound	ci-	26	-	6	-	-	30	25	20	-	31	30	-	-	-	31	31	-	-	-	-	31	-	-	-	14	25	unique
ISOLATE-0035	urine	ci-	17	-	10	-	-	10	17	6	-	6	25	-	-	-	10	17	-	-	-	-	16	-	-	-	6	16	unique
ISOLATE-0036	sputum	ci-	6	-	6	-	-	17	20	6	-	6	30	-	-	-	15	18	-	-	-	-	17	-	-	-	6	15	unique
ISOLATE-0037	sputum	ci-	24	-	6	-	-	6	18	6	-	6	20	-	-	-	20	22	-	-	-	-	20	-	-	-	6	22	unique
ISOLATE-0038	urine	ci-	30	-	6	-	-	6	6	6	-	6	10	-	-	-	25	20	-	-	-	-	20	-	-	-	6	6	unique
ISOLATE-0039	urine	ci-	6	-	6	-	-	6	6	6	-	6	6	-	-	-	6	6	-	-	-	-	6	-	-	-	6	6	unique
ISOLATE-0040	urine	ci-	31	-	6	-	-	6	6	13	-	-	10	-	-	-	-	-	-	-	-	-	-	-	-	-	6	6	unique
ISOLATE-0041	urine	ci-	20	-	6	-	-	6	6	6	-	6	6	-	-	-	6	6	-	-	-	-	6	-	-	-	6	6	unique
ISOLATE-0042	urine	ci-	25	-	-	6	-	-	6	-	6	10	6	-	-	-	-	15	-	-	6	6	6	-	-	-	6	6	unique
ISOLATE-0043	vaginal	ci-	27	-	6	-	-	12	6	10	-	-	-	-	-	-	-	-	-	-	-	-	-	-	-	-	6	6	unique
ISOLATE-0044	urine	ci-	6	-	6	-	-	6	6	6	-	6	6	-	-	-	24	17	-	-	-	-	16	-	-	-	6	6	unique
ISOLATE-0045:1	urine	ci-	17	-	6	-	-	26	6	6	-	6	21	-	-	-	15	17	-	-	-	-	16	-	-	-	20	25	duplicate
ISOLATE-0045:2	urine	eco	19	-	-	11	-	-	11	-	6	22	6	-	-	-	-	12	-	-	16	6	10	-	-	-	6	6	duplicate
ISOLATE-0045:3	urethra	eco	20	-	6	-	-	6	6	6	-	26	6	-	-	-	16	8	-	-	-	-	8	-	-	-	6	6	duplicate
ISOLATE-0046	urine	ci-	31	-	6	-	-	6	6	6	-	10	6	-	-	-	20	12	-	-	-	-	10	-	-	-	6	6	unique
ISOLATE-0047	urine	ci-	20	-	6	-	-	10	15	6	-	6	25	-	-	-	11	26	-	-	-	-	25	-	-	-	6	6	unique
ISOLATE-0048	urine	ci-	22	-	6	-	-	6	6	6	-	6	6	-	-	-	6	6	-	-	-	-	6	-	-	-	6	6	unique
ISOLATE-0049:1	urine	ci-	26	-	6	-	-	30	34	20	-	6	38	-	-	-	6	28	-	-	-	-	24	-	-	-	6	12	duplicate
ISOLATE-0049:2	urine	eco	30	-	6	-	-	6	6	6	-	31	6	-	-	-	10	6	-	-	-	-	6	-	-	-	6	6	duplicate
ISOLATE-0050:1	sputum	ci-	30	-	6	-	-	28	25	13	-	19	6	-	-	-	20	9	-	-	-	-	10	-	-	-	6	25	duplicate
ISOLATE-0050:2	sputum	ps-	21	-	6	-	-	6	6	6	-	6	6	-	-	-	6	6	-	-	-	-	6	-	-	-	6	6	duplicate
ISOLATE-0051	sputum	ci-	22	-	6	-	-	6	6	6	-	6	6	-	-	-	6	6	-	-	-	-	6	-	-	-	6	6	unique
ISOLATE-0052	sputum	ci-	18	-	-	6	-	20	25	-	-	10	30	-	-	-	16	18	-	-	-	-	18	21	-	-	10	6	unique
ISOLATE-0053:1	urine	ci-	20	-	6	-	-	6	-	6	-	6	6	-	-	-	-	6	-	-	-	-	6	-	-	-	6	6	duplicate
ISOLATE-0053:2	vaginal	ci-	-	-	6	-	-	6	6	6	-	6	6	-	-	-	16	16	-	-	-	-	6	-	-	-	6	-	duplicate
ISOLATE-0054:1	blood	ci-	6	-	6	-	-	6	13	6	-	14	6	-	-	-	6	14	-	-	-	-	17	-	-	-	13	6	duplicate
ISOLATE-0054:2	urine	en-	30	-	-	-	-	-	-	-	-	6	-	-	-	-	25	25	-	-	-	-	25	-	-	-	15	-	duplicate
ISOLATE-0055:1	urine	ci-	24	-	6	-	-	6	6	6	-	6	6	-	-	-	11	10	-	-	-	-	10	-	-	-	6	6	duplicate
ISOLATE-0055:2	urine	pmi	25	-	6	-	-	6	-	6	-	6	15	-	-	-	6	24	-	-	-	-	21	-	-	-	6	6	duplicate
ISOLATE-0056	vaginal	ci-	-	-	6	-	-	-	-	20	-	-	-	-	-	-	-	-	-	-	-	-	-	-	-	-	23	-	unique
ISOLATE-0057:1	blood	ci-	-	-	-	-	-	-	-	-	-	-	-	-	-	-	15	15	-	-	-	-	-	-	-	-	-	-	duplicate
ISOLATE-0057:2	wound	ci-	6	-	6	-	-	6	6	6	-	6	6	-	-	-	25	20	-	-	-	-	25	-	-	-	6	6	duplicate
ISOLATE-0057:3	urine	eco	22	-	6	-	-	6	6	6	-	6	6	-	-	-	6	6	-	-	-	-	6	-	-	-	6	6	duplicate
ISOLATE-0058	urine	ci-	16	-	14	-	-	20	16	6	-	22	6	-	-	-	-	6	-	-	-	-	-	-	-	-	6	20	unique
ISOLATE-0059	blood	ci-	17	-	6	-	-	26	25	17	-	18	21	-	-	-	15	17	-	-	-	-	16	-	-	-	20	26	unique
ISOLATE-0060:1	vaginal	ci-	22	-	7	-	-	6	6	6	-	6	8	-	-	-	28	6	-	-	-	-	6	-	-	-	6	6	duplicate
ISOLATE-0060:2	blood	ci-	21	-	6	-	-	-	28	6	-	6	25	-	-	-	6	30	-	-	-	-	28	-	-	-	6	12	duplicate
ISOLATE-0061	urine	ci-	22	-	6	-	-	6	6	6	-	6	6	-	-	-	6	6	-	-	-	-	6	-	-	-	6	6	unique
ISOLATE-0062	urine	ci-	20	-	6	-	-	20	24	16	-	6	6	-	-	-	11	6	-	-	-	-	6	-	-	-	6	6	unique
ISOLATE-0063	blood	ci-	20	-	6	-	-	30	25	6	-	30	30	-	-	-	25	25	-	-	-	-	25	-	-	-	6	6	unique
ISOLATE-0064	urine	ci-	-	-	6	-	-	-	19	20	-	-	-	-	-	-	-	-	-	-	-	-	-	-	-	-	6	6	unique
ISOLATE-0065	urine	ci-	22	-	6	-	-	6	6	6	-	22	6	-	-	-	24	6	-	-	-	-	6	-	-	-	6	6	unique
ISOLATE-0066	urine	ci-	26	-	6	-	-	38	30	28	-	32	34	-	-	-	30	30	-	-	-	-	24	-	-	-	6	6	unique
ISOLATE-0067:1	vaginal	ci-	20	-	6	-	-	6	6	6	-	22	6	-	-	-	10	12	-	-	-	-	6	-	-	-	6	6	duplicate
ISOLATE-0067:2	urine	eco	22	-	-	6	-	-	6	-	6	6	6	-	-	-	-	20	-	-	6	6	15	-	-	-	6	6	duplicate
ISOLATE-0067:3	urine	eco	28	-	-	11	-	-	6	-	6	10	6	-	-	-	-	20	-	-	6	6	13	-	-	-	6	6	duplicate
ISOLATE-0068	urine	ci-	24	-	-	-	-	6	12	6	-	6	22	-	-	-	7	26	-	-	-	-	22	-	-	-	6	6	unique
ISOLATE-0069	urine	ci-	23	-	-	18	-	-	6	-	6	6	6	-	-	-	-	6	-	-	19	6	6	-	-	-	6	6	unique
ISOLATE-0070	urine	ci-	19	-	6	-	-	6	6	6	-	6	6	-	-	-	6	6	-	-	-	-	6	-	-	-	6	6	unique
ISOLATE-0071	urine	ci-	31	-	8	-	-	6	6	6	-	6	6	-	-	-	31	10	-	-	-	-	6	-	-	-	6	6	unique
ISOLATE-0072:1	urine	ci-	30	-	20	-	-	24	22	31	-	31	22	-	-	-	31	31	-	-	-	-	22	-	-	-	31	6	duplicate
ISOLATE-0072:2	vaginal	scn	-	-	-	10	-	22	-	-	18	-	6	6	6	-	22	20	31	-	-	-	-	-	22	-	16	6	duplicate
ISOLATE-0073	vaginal	ci-	20	-	6	-	-	25	23	20	-	6	25	-	-	-	6	20	-	-	-	-	18	-	-	-	6	6	unique
ISOLATE-0074	vaginal	ci-	26	-	6	-	-	6	9	6	-	31	25	-	-	-	31	31	-	-	-	-	31	-	-	-	6	6	unique
ISOLATE-0075	urine	ci-	20	-	6	-	-	6	6	10	-	6	12	-	-	-	6	10	-	-	-	-	10	-	-	-	6	6	unique
ISOLATE-0076:1	urine	ci-	20	-	6	-	-	6	25	6	-	6	10	-	-	-	6	6	-	-	-	-	20	-	-	-	6	6	duplicate
ISOLATE-0076:2	blood	sau	-	-	-	-	-	-	-	-	-	-	22	6	-	-	-	-	-	-	-	-	-	-	-	-	-	-	duplicate
ISOLATE-0077:1	vaginal	ci-	25	-	-	12	-	12	6	-	-	10	25	-	-	-	10	30	-	-	-	-	12	23	-	-	9	10	duplicate
ISOLATE-0077:2	blood	sau	12	-	-	-	6	6	-	-	-	-	22	6	-	6	19	31	-	-	-	-	-	-	6	31	22	25	duplicate
ISOLATE-0078:1	urine	ci-	23	-	-	10	-	-	6	-	6	27	6	-	-	-	-	15	-	-	12	6	12	-	-	-	6	6	duplicate
ISOLATE-0078:2	sputum	pvu	25	-	10	-	-	25	6	14	-	-	25	-	-	-	15	21	-	-	-	-	21	-	-	-	10	15	duplicate
ISOLATE-0078:3	blood	scn	-	-	-	26	-	26	-	-	26	-	26	26	26	-	26	26	26	-	-	-	-	-	20	-	26	26	duplicate
ISOLATE-0079	wound	ci-	-	-	12	-	-	-	-	30	-	20	-	-	-	-	20	28	-	-	-	-	6	-	-	-	23	24	unique
ISOLATE-0080:1	urine	ci-	20	-	-	6	-	-	6	-	6	11	6	-	-	-	-	13	-	-	6	6	11	-	-	-	10	6	duplicate
ISOLATE-0080:2	urine	eco	31	-	-	15	-	-	6	-	6	31	19	-	-	-	-	31	-	-	27	6	20	-	-	-	10	31	duplicate
ISOLATE-0081:1	urine	ci-	22	-	-	6	-	-	6	-	6	6	6	-	-	-	-	6	-	-	6	6	6	-	-	-	6	6	duplicate
ISOLATE-0081:2	urine	eco	23	-	-	6	-	-	6	-	6	9	6	-	-	-	-	12	-	-	6	6	6	-	-	-	6	6	duplicate
ISOLATE-0082	wound	ci-	17	-	6	-	-	6	6	6	-	-	6	-	-	-	6	6	-	-	-	-	6	-	-	-	6	6	unique
ISOLATE-0083	sputum	ci-	6	-	6	-	-	6	6	6	-	-	21	-	-	-	6	6	-	-	-	-	6	-	-	-	6	6	unique
ISOLATE-0084:1	urine	ci-	23	-	-	20	-	-	12	-	6	18	6	-	-	-	-	20	-	-	6	6	10	-	-	-	6	6	duplicate
ISOLATE-0084:2	urine	kl-	26	-	-	12	-	-	16	-	6	6	20	-	-	-	-	26	-	-	15	10	26	-	-	-	6	6	duplicate
ISOLATE-0085	urine	ci-	10	-	-	6	-	-	28	-	6	6	25	-	-	-	-	30	-	-	6	20	28	-	-	-	6	6	unique
ISOLATE-0086:1	urine	ci-	12	-	-	10	-	-	6	-	6	26	6	-	-	-	-	8	-	-	10	6	8	-	-	-	6	25	duplicate
ISOLATE-0086:2	urine	ci-	12	-	-	10	-	-	6	-	6	26	6	-	-	-	-	8	-	-	10	6	8	-	-	-	6	26	duplicate
ISOLATE-0087	wound	ci-	26	-	16	-	-	26	26	18	-	-	26	-	-	-	26	22	-	-	-	-	26	-	-	-	18	26	unique
ISOLATE-0088	urine	ci-	20	-	6	-	-	8	10	6	-	6	6	-	-	-	12	10	-	-	-	-	6	-	-	-	6	6	unique
ISOLATE-0089:1	sputum	ci-	20	-	6	-	-	24	26	19	-	26	26	-	-	-	20	26	-	-	-	-	26	-	-	-	20	6	duplicate
ISOLATE-0089:2	sputum	ci-	20	-	6	-	-	24	26	19	-	26	26	-	-	-	20	26	-	-	-	-	26	-	-	-	20	6	duplicate
ISOLATE-0090:1	urine	ci-	7	-	-	6	-	-	8	-	6	6	6	-	-	-	-	7	-	-	6	6	6	-	-	-	6	6	duplicate
ISOLATE-0090:2	wound	kl-	23	-	6	-	-	6	6	6	-	6	6	-	-	-	6	6	-	-	-	-	6	-	-	-	6	6	duplicate
ISOLATE-0090:3	urine	pae	20	-	-	6	-	-	6	-	6	6	6	-	-	-	-	6	-	-	12	6	6	-	-	-	6	6	duplicate
ISOLATE-0091	urine	ci-	6	-	-	25	-	-	10	-	6	6	6	-	-	-	-	-	-	-	6	6	6	-	-	-	6	10	unique
ISOLATE-0092	urine	ci-	28	-	-	6	-	-	6	-	6	6	6	-	-	-	-	15	-	-	-	6	6	-	-	-	6	6	unique
ISOLATE-0093	urine	ci-	20	-	-	10	-	-	7	-	6	6	6	-	-	-	-	12	-	-	15	6	9	-	-	-	6	6	unique
ISOLATE-0094	blood	ci-	31	-	12	-	-	31	31	22	-	20	31	-	-	-	20	31	-	-	-	-	28	-	-	-	6	28	unique
ISOLATE-0095	urine	ci-	20	-	-	9	-	-	11	-	6	6	6	-	-	-	-	9	-	-	6	6	6	-	-	-	6	6	unique
ISOLATE-0096:1	blood	ci-	17	-	6	-	-	21	15	10	-	-	21	-	-	-	10	18	-	-	-	-	18	-	-	-	8	6	duplicate
ISOLATE-0096:2	blood	en-	36	-	6	-	-	6	6	6	-	6	30	-	-	-	16	17	-	-	-	-	16	-	-	-	6	6	duplicate
ISOLATE-0096:3	blood	kl-	22	-	6	-	-	6	6	6	-	6	26	-	-	-	11	17	-	-	-	-	17	-	-	-	6	6	duplicate
ISOLATE-0097:1	blood	ci-	18	-	17	-	-	20	23	23	-	6	21	-	-	-	6	17	-	-	-	-	6	-	-	-	15	-	duplicate
ISOLATE-0097:2	blood	ci-	17	-	6	-	-	6	6	6	-	-	21	-	-	-	6	17	-	-	-	-	16	-	-	-	6	20	duplicate
ISOLATE-0097:3	blood	ci-	18	-	6	-	-	6	6	6	-	-	21	-	-	-	6	17	-	-	-	-	8	-	-	-	6	6	duplicate
ISOLATE-0098	blood	ci-	20	-	6	-	-	6	10	6	-	6	31	-	-	-	6	31	-	-	-	-	28	-	-	-	14	6	unique
ISOLATE-0099	blood	ci-	18	-	17	-	-	-	23	23	-	18	21	-	-	-	15	17	-	-	-	-	16	-	-	-	15	15	unique
ISOLATE-0100	blood	ci-	22	-	6	-	-	6	6	6	-	6	32	-	-	-	10	35	-	-	-	-	30	-	-	-	6	6	unique
ISOLATE-0101	blood	ci-	20	-	6	-	-	6	6	6	-	6	28	-	-	-	6	-	-	-	-	-	-	-	-	-	6	6	unique
ISOLATE-0102:1	urine	ci-	24	-	-	7	-	-	6	-	6	-	22	-	-	-	-	-	-	-	19	-	-	-	-	-	6	25	duplicate
ISOLATE-0102:2	blood	scn	-	-	-	22	-	20	-	-	20	-	24	12	22	-	20	20	22	-	-	-	-	-	12	-	14	16	duplicate
ISOLATE-0103:1	urine	ci-	6	-	-	6	-	-	8	-	6	6	30	-	-	-	-	18	-	-	6	6	20	-	-	-	6	6	duplicate
ISOLATE-0103:2	urine	ci-	6	-	-	6	-	-	8	-	6	6	30	-	-	-	-	18	-	-	6	6	20	-	-	-	6	6	duplicate
ISOLATE-0103:3	blood	scn	-	-	-	15	-	18	-	-	18	-	21	18	26	-	15	17	21	-	-	-	-	-	15	-	19	10	duplicate
ISOLATE-0103:4	blood	scn	-	-	-	15	-	18	-	-	18	-	21	18	26	-	15	17	21	-	-	-	-	-	15	-	19	10	duplicate
ISOLATE-0104	blood	ci-	25	-	6	-	-	11	12	6	-	18	28	-	-	-	17	17	-	-	-	-	16	-	-	-	15	6	unique
ISOLATE-0105	urine	ci-	21	-	6	-	-	6	6	6	-	6	6	-	-	-	21	11	-	-	-	-	11	-	-	-	6	6	unique
ISOLATE-0106	surgical wound	ci-	17	-	6	-	-	20	26	16	-	20	21	-	-	-	15	17	-	-	-	-	16	-	-	-	6	6	unique
ISOLATE-0107	urine	ci-	22	-	6	-	-	6	6	6	-	6	6	-	-	-	20	6	-	-	-	-	6	-	-	-	6	6	unique
ISOLATE-0108	urine	ci-	26	-	6	-	-	6	6	6	-	-	6	-	-	-	-	6	-	-	-	-	10	-	-	-	6	6	unique
ISOLATE-0109	sputum	ci-	22	-	-	-	-	6	6	6	-	24	6	-	-	-	6	8	-	-	-	-	8	-	-	-	6	6	unique
ISOLATE-0110	urine	ci-	6	-	6	-	-	6	20	22	-	6	18	-	-	-	6	18	-	-	-	-	10	-	-	-	6	20	unique
ISOLATE-0111	urine	ci-	6	-	6	-	-	6	14	6	-	-	6	-	-	-	-	6	-	28	-	-	6	-	-	-	6	6	unique
ISOLATE-0112	urine	ci-	19	-	6	-	-	26	18	17	-	18	25	-	-	-	15	17	-	-	-	-	16	-	-	-	6	6	unique
ISOLATE-0113	urine	ci-	22	-	6	-	-	6	6	6	-	6	6	-	-	-	8	10	-	-	-	-	6	-	-	-	6	6	unique
ISOLATE-0114	vaginal	ci-	17	-	10	-	-	26	23	23	-	18	21	-	-	-	15	17	-	-	-	-	16	-	-	-	23	25	unique
ISOLATE-0115	urine	ci-	20	-	6	-	-	6	11	6	-	6	6	-	-	-	15	17	-	-	-	-	17	-	-	-	6	6	unique
ISOLATE-0116	urine	ci-	22	-	6	-	-	6	6	6	-	6	6	-	-	-	-	6	-	-	-	-	6	-	-	-	6	6	unique
ISOLATE-0117	urine	ci-	20	-	6	-	-	6	6	6	-	6	6	-	-	-	6	6	-	-	-	-	15	-	-	-	6	6	unique
ISOLATE-0118	sputum	ci-	20	-	6	-	-	6	6	6	-	6	6	-	-	-	10	6	-	-	-	-	6	-	-	-	6	6	unique
ISOLATE-0119	urine	ci-	22	-	6	-	-	6	6	6	-	6	6	-	-	-	6	6	-	-	-	-	10	-	-	-	6	6	unique
ISOLATE-0120	pus	ci-	20	-	6	-	-	6	6	6	-	6	20	-	-	-	6	30	-	-	-	-	30	-	-	-	6	6	unique
ISOLATE-0121	urine	ci-	22	-	6	-	-	20	24	6	-	21	22	-	-	-	22	20	-	-	-	-	22	-	-	-	20	6	unique
ISOLATE-0122	sputum	ci-	22	-	6	-	-	6	6	6	-	6	6	-	-	-	6	6	-	-	-	-	6	-	-	-	6	6	unique
ISOLATE-0123	sputum	ci-	20	-	12	-	-	22	20	20	-	20	26	-	-	-	22	22	-	-	-	-	24	-	-	-	22	24	unique
ISOLATE-0124	urine	ci-	20	-	6	-	-	6	6	6	-	6	6	-	-	-	6	6	-	-	-	-	6	-	-	-	6	6	unique
ISOLATE-0125	wound	ci-	20	-	6	-	-	6	6	6	-	6	18	-	-	-	6	22	-	-	-	-	31	-	-	-	18	6	unique
ISOLATE-0126	surgical wound	ci-	10	-	6	-	-	6	20	6	-	6	6	-	-	-	6	6	-	-	-	-	6	-	-	-	6	6	unique
ISOLATE-0127	blood	ci-	18	-	6	-	-	6	6	6	-	22	16	-	-	-	6	19	-	-	-	-	18	-	-	-	6	6	unique
ISOLATE-0128	blood	ci-	24	-	6	-	-	15	15	8	-	30	25	-	-	-	17	20	-	-	-	-	22	-	-	-	10	6	unique
ISOLATE-0129	blood	ci-	26	-	6	-	-	6	10	6	-	18	-	-	-	-	18	22	-	-	-	-	20	-	-	-	6	10	unique
ISOLATE-0130:1	urine	ci-	6	-	6	-	-	30	30	20	-	30	30	-	-	-	6	20	-	-	-	-	15	-	-	-	6	30	duplicate
ISOLATE-0130:2	urine	ps-	18	-	6	-	-	20	23	15	-	20	20	-	-	-	30	20	-	-	-	-	25	-	-	-	18	20	duplicate
ISOLATE-0131:1	blood	ci-	23	-	6	-	-	6	11	6	-	6	21	-	-	-	6	17	-	-	-	-	16	-	-	-	6	6	duplicate
ISOLATE-0131:2	urine	eco	20	-	6	-	-	6	6	6	-	19	21	-	-	-	17	15	-	-	-	-	21	-	-	-	6	6	duplicate
ISOLATE-0132	sputum	ci-	22	-	6	-	-	14	6	6	-	10	20	-	-	-	-	-	-	-	-	-	-	-	-	-	6	10	unique
ISOLATE-0133	wound	ci-	21	-	11	-	-	14	14	6	-	6	31	-	-	-	6	36	-	-	-	-	34	-	-	-	6	6	unique
ISOLATE-0134	blood	ci-	20	-	6	-	-	6	6	6	-	6	16	-	-	-	8	17	-	-	-	-	20	-	-	-	6	6	unique
ISOLATE-0135	urine	ci-	20	-	6	-	-	6	6	6	-	6	6	-	-	-	6	6	-	-	-	-	6	-	-	-	6	6	unique
ISOLATE-0136	wound	ci-	25	-	6	-	-	25	25	25	-	25	25	-	-	-	25	25	-	-	-	-	25	-	-	-	25	25	unique
ISOLATE-0137	blood	ci-	25	-	6	-	-	18	6	6	-	6	22	-	-	-	14	17	-	-	-	-	17	-	-	-	6	6	unique
ISOLATE-0138	blood	ci-	26	-	6	-	-	10	6	6	-	6	24	-	-	-	15	18	-	-	-	-	17	-	-	-	6	6	unique
ISOLATE-0139	surgical wound	ci-	20	-	28	-	-	24	26	6	-	6	20	-	-	-	34	-	-	-	-	-	6	-	-	-	6	6	unique
ISOLATE-0140	blood	ci-	31	-	6	-	-	6	6	6	-	15	15	-	-	-	15	17	-	-	-	-	18	-	-	-	6	6	unique
ISOLATE-0141:1	wound	ci-	20	-	6	-	-	6	6	6	-	6	6	-	-	-	6	24	-	-	-	-	6	-	-	-	6	6	duplicate
ISOLATE-0141:2	blood	pae	31	-	6	-	-	6	6	10	-	-	10	-	-	-	-	-	-	-	-	-	-	-	-	-	26	20	duplicate
ISOLATE-0142	eyes	ci-	20	-	6	-	-	6	6	6	-	20	18	-	-	-	6	22	-	-	-	-	20	-	-	-	6	6	unique
ISOLATE-0143	sputum	ci-	6	-	6	-	-	6	6	6	-	6	20	-	-	-	28	30	-	-	-	-	30	-	-	-	6	36	unique
ISOLATE-0144:1	urine	ci-	21	-	6	-	-	6	6	6	-	6	6	-	-	-	6	6	-	-	-	-	6	-	-	-	6	6	duplicate
ISOLATE-0144:2	sputum	ci-	24	-	10	-	-	29	6	6	-	6	30	-	-	-	20	20	-	-	-	-	24	-	-	-	6	6	duplicate
ISOLATE-0145	blood	ci-	24	-	6	-	-	6	6	6	-	6	20	-	-	-	8	33	-	-	-	-	24	-	-	-	6	6	unique
ISOLATE-0146	sputum	ci-	30	-	6	-	-	6	6	6	-	10	15	-	-	-	30	30	-	-	-	-	30	-	-	-	6	6	unique
ISOLATE-0147	sputum	ci-	31	-	6	-	-	6	21	6	-	12	10	-	-	-	-	-	-	-	-	-	-	-	-	-	6	6	unique
ISOLATE-0148	sputum	ci-	20	-	6	-	-	6	30	6	-	30	25	-	-	-	30	30	-	-	-	-	30	-	-	-	25	6	unique
ISOLATE-0149	eyes	ci-	-	-	6	-	-	-	-	6	-	-	-	-	-	-	-	-	-	-	-	-	-	-	-	-	6	-	unique
ISOLATE-0150	urine	ci-	24	-	6	-	-	6	10	6	-	22	6	-	-	-	20	17	-	-	-	-	17	-	-	-	11	6	unique
ISOLATE-0151	blood	ci-	6	-	6	-	-	6	6	6	-	6	6	-	-	-	6	6	-	-	-	-	10	-	-	-	6	6	unique
ISOLATE-0152	blood	ci-	30	-	6	-	-	24	31	8	-	30	31	-	-	-	31	30	-	-	-	-	30	-	-	-	6	25	unique
ISOLATE-0153	sputum	ci-	30	-	-	10	-	-	30	-	-	12	25	-	-	-	15	30	-	-	-	-	30	19	-	-	6	30	unique
ISOLATE-0154	vaginal	ci-	20	-	10	-	-	31	30	6	-	26	25	-	-	-	17	17	-	-	-	-	18	-	-	-	6	25	unique
ISOLATE-0155	urine	ci-	6	-	6	-	-	15	15	6	-	6	30	-	-	-	6	30	-	-	-	-	25	-	-	-	6	6	unique
ISOLATE-0156	surgical wound	ci-	6	-	6	-	-	6	6	-	-	-	6	-	-	-	6	6	-	-	-	-	6	-	-	-	6	6	unique
ISOLATE-0157	urine	eae	10	-	6	-	-	6	18	6	-	22	18	-	-	-	20	12	-	-	-	-	6	-	-	-	12	18	unique
ISOLATE-0158	surgical wound	eco	20	-	6	-	-	6	6	6	-	18	10	-	-	-	6	6	-	-	-	-	6	-	-	-	6	6	unique
ISOLATE-0159	urine	eco	18	-	6	-	-	6	6	6	-	6	6	-	-	-	6	6	-	-	-	-	6	-	-	-	6	6	unique
ISOLATE-0160:1	urine	eco	26	-	6	-	-	6	6	6	-	24	6	-	-	-	25	6	-	-	-	-	6	-	-	-	6	35	duplicate
ISOLATE-0160:2	urine	mmo	12	-	6	-	-	6	9	6	-	-	6	-	-	-	-	-	-	-	-	-	6	-	-	-	6	-	duplicate
ISOLATE-0161	vaginal	eco	26	-	6	-	-	6	6	6	-	6	6	-	-	-	6	6	-	-	-	-	6	-	-	-	6	6	unique
ISOLATE-0162	sputum	eco	25	-	6	-	-	6	11	6	-	20	6	-	-	-	15	17	-	-	-	-	16	-	-	-	6	6	unique
ISOLATE-0163	urine	eco	20	-	6	-	-	6	6	6	-	6	6	-	-	-	6	6	-	-	-	-	6	-	-	-	6	31	unique
ISOLATE-0164	vaginal	eco	31	-	6	-	-	31	6	6	-	31	31	-	-	-	31	31	-	-	-	-	31	-	-	-	31	31	unique
ISOLATE-0165	urine	eco	28	-	6	-	-	6	6	6	-	6	6	-	-	-	6	6	-	-	-	-	20	-	-	-	6	6	unique
ISOLATE-0166	urine	eco	25	-	6	-	-	6	6	6	-	6	6	-	-	-	6	6	-	-	-	-	6	-	-	-	6	6	unique
ISOLATE-0167	urine	eco	25	-	6	-	-	20	25	6	-	6	30	-	-	-	6	6	-	-	-	-	6	-	-	-	6	6	unique
ISOLATE-0168	urine	eco	24	-	14	-	-	22	24	18	-	22	20	-	-	-	24	22	-	-	-	-	20	-	-	-	14	6	unique
ISOLATE-0169	urine	eco	6	-	6	-	-	6	6	6	-	10	6	-	-	-	6	-	-	-	-	-	6	-	-	-	6	6	unique
ISOLATE-0170	urine	eco	25	-	6	-	-	6	10	6	-	6	6	-	-	-	12	6	-	-	-	-	6	-	-	-	6	6	unique
ISOLATE-0171	urine	eco	20	-	6	-	-	6	16	6	-	20	6	-	-	-	10	8	-	-	-	-	8	-	-	-	6	10	unique
ISOLATE-0172	urine	eco	17	-	6	-	-	26	6	29	-	6	10	-	-	-	15	10	-	-	-	-	17	-	-	-	6	6	unique
ISOLATE-0173:1	urine	eco	6	-	6	-	-	6	6	6	-	25	6	-	-	-	25	6	-	-	-	-	6	-	-	-	6	6	duplicate
ISOLATE-0173:2	urine	pmi	6	-	6	-	-	6	6	6	-	31	6	-	-	-	6	6	-	-	-	-	6	-	-	-	6	6	duplicate
ISOLATE-0174	urine	eco	31	-	-	13	-	-	31	-	31	31	31	-	-	-	-	31	-	-	31	31	31	-	-	-	31	31	unique
ISOLATE-0175	urine	eco	24	-	-	6	-	-	9	-	6	6	6	-	-	-	-	12	-	-	8	6	9	-	-	-	6	6	unique
ISOLATE-0176	urine	eco	19	-	6	-	-	6	6	6	-	10	6	-	-	-	6	6	-	-	-	-	10	-	-	-	6	6	unique
ISOLATE-0177	vaginal	eco	20	-	-	6	-	6	6	-	-	20	6	-	-	-	15	19	-	-	-	-	6	21	-	-	6	6	unique
ISOLATE-0178	urine	eco	20	-	6	-	-	6	6	6	-	6	6	-	-	-	6	10	-	-	-	-	10	-	-	-	6	10	unique
ISOLATE-0179	urine	eco	30	-	-	20	-	-	30	-	30	30	30	-	-	-	-	30	-	-	15	30	30	-	-	-	30	12	unique
ISOLATE-0180	wound	eco	22	-	6	-	-	6	6	6	-	6	6	-	-	-	10	14	-	-	-	-	6	-	-	-	6	6	unique
ISOLATE-0181:1	vaginal	eco	19	-	6	-	-	26	24	19	-	19	22	-	-	-	16	18	-	-	-	-	17	-	-	-	6	6	duplicate
ISOLATE-0181:2	urine	kl-	19	-	-	15	-	-	24	-	21	24	24	-	-	-	-	18	-	-	12	16	16	-	-	-	20	25	duplicate
ISOLATE-0182	urine	eco	22	-	-	15	-	-	22	-	20	22	25	-	-	-	-	22	-	-	20	22	22	-	-	-	15	6	unique
ISOLATE-0183	urine	eco	21	-	-	18	-	-	10	-	6	20	25	-	-	-	-	32	-	-	20	6	25	-	-	-	6	6	unique
ISOLATE-0184	urine	eco	20	-	6	-	-	6	6	6	-	6	6	-	-	-	6	6	-	-	-	-	6	-	-	-	6	6	unique
ISOLATE-0185	urine	eco	6	-	6	-	-	6	6	6	-	11	6	-	-	-	31	13	-	-	-	-	14	-	-	-	6	6	unique
ISOLATE-0186	urine	eco	6	-	6	-	-	-	19	22	-	-	-	-	-	-	-	-	-	-	-	-	-	-	-	-	-	6	unique
ISOLATE-0187	urine	eco	-	-	6	-	-	-	22	11	-	10	-	-	-	-	-	-	-	-	-	-	-	-	-	-	8	6	unique
ISOLATE-0188	urine	eco	-	-	10	-	-	6	6	6	-	-	6	-	-	-	-	-	-	-	-	-	-	-	-	-	6	6	unique
ISOLATE-0189:1	urine	eco	21	-	6	-	-	6	6	6	-	6	6	-	-	-	6	8	-	-	-	-	6	-	-	-	6	6	duplicate
ISOLATE-0189:2	urine	eco	23	-	6	-	-	6	6	6	-	6	6	-	-	-	6	10	-	-	-	-	10	-	-	-	14	6	duplicate
ISOLATE-0189:3	urine	en-	20	-	6	-	-	-	6	6	-	6	6	-	-	-	6	6	-	-	-	-	6	-	-	-	6	6	duplicate
ISOLATE-0190	wound	spn	-	-	-	31	-	31	-	-	31	-	6	28	31	-	31	20	31	-	-	-	-	-	31	-	31	31	unique
ISOLATE-0191	sputum	spn	-	-	-	6	-	20	-	-	6	-	10	6	6	-	18	28	31	-	-	-	-	-	20	-	8	6	unique
ISOLATE-0192	vaginal	sta	-	-	-	10	-	20	-	-	6	-	10	-	6	-	15	17	6	-	-	-	16	-	6	-	6	6	unique
ISOLATE-0193	vaginal	str	-	-	-	31	-	31	-	-	31	-	31	22	10	-	20	31	31	-	-	-	-	-	20	-	14	31	unique
ISOLATE-0194	throat	str	-	-	-	6	-	6	-	-	6	-	12	6	6	-	6	20	6	-	-	-	-	-	6	-	6	6	unique
ISOLATE-0195	urine	str	11	-	-	21	-	-	21	-	6	31	6	-	-	-	-	12	-	-	19	6	7	-	-	-	6	6	unique
ISOLATE-0196	vaginal	str	-	-	-	16	-	30	-	-	20	-	22	20	6	-	15	25	30	-	-	-	-	-	26	-	11	6	unique
ISOLATE-0197	vaginal	str	22	-	-	18	-	20	18	-	-	22	20	-	-	-	22	20	-	-	-	-	20	22	-	-	6	18	unique
ISOLATE-0198	urine	str	25	-	-	20	-	-	35	-	25	30	35	-	-	-	-	30	-	-	20	30	30	-	-	-	15	31	unique
ISOLATE-0199	sputum	str	-	-	-	25	-	25	-	-	15	-	6	6	6	-	16	12	12	-	-	-	-	-	16	-	12	6	unique
ISOLATE-0200	urine	eco	23	-	-	16	-	-	8	-	8	30	24	-	-	-	-	-	-	-	26	6	-	-	-	-	13	6	unique
ISOLATE-0201:1	vaginal	eco	24	-	26	-	-	26	26	27	-	18	21	-	-	-	15	17	-	-	-	-	16	-	-	-	19	26	duplicate
ISOLATE-0201:2	vaginal	eco	24	-	26	-	-	26	26	27	-	18	21	-	-	-	15	17	-	-	-	-	16	-	-	-	19	26	duplicate
ISOLATE-0202	urine	eco	24	-	-	18	-	-	24	-	20	9	6	-	-	-	-	20	-	-	18	6	18	-	-	-	6	6	unique
ISOLATE-0203:1	urine	eco	6	-	-	10	-	-	6	-	6	8	6	-	-	-	-	6	-	-	23	6	6	-	-	-	6	6	duplicate
ISOLATE-0203:2	vaginal	eco	20	-	6	-	-	6	6	6	-	18	6	-	-	-	12	11	-	-	-	-	6	-	-	-	6	6	duplicate
ISOLATE-0204	vaginal	eco	25	-	7	-	-	25	6	18	-	31	31	-	-	-	25	31	-	-	-	-	25	-	-	-	29	28	unique
ISOLATE-0205:1	urine	eco	20	-	6	-	-	7	19	6	-	6	6	-	-	-	20	18	-	-	-	-	9	-	-	-	6	6	duplicate
ISOLATE-0205:2	urine	pmi	20	-	6	-	-	6	6	6	-	6	6	-	-	-	6	6	-	-	-	-	6	-	-	-	6	6	duplicate
ISOLATE-0206	urine	eco	21	-	6	-	-	10	11	6	-	8	24	-	-	-	12	20	-	-	-	-	22	-	-	-	10	6	unique
ISOLATE-0207	urine	eco	22	-	-	6	-	-	6	-	6	6	6	-	-	-	-	14	-	-	6	6	12	-	-	-	6	6	unique
ISOLATE-0208	urine	eco	17	-	-	6	-	-	6	-	6	-	10	-	-	-	-	10	-	-	6	6	10	-	-	-	8	6	unique
ISOLATE-0209	urine	eco	31	-	6	-	-	22	31	13	-	31	23	-	-	-	31	31	-	-	-	-	31	-	-	-	6	31	unique
ISOLATE-0210	urine	eco	17	-	-	6	-	-	6	-	6	-	6	-	-	-	-	6	-	-	6	6	6	-	-	-	6	6	unique
ISOLATE-0211	urine	eco	18	-	6	-	-	20	19	6	-	30	6	-	-	-	20	17	-	-	-	-	6	-	-	-	6	6	unique
ISOLATE-0212	urine	eco	22	-	-	16	-	-	26	-	20	22	26	-	-	-	-	22	-	-	22	25	26	-	-	-	11	16	unique
ISOLATE-0213	urine	eco	22	-	6	-	-	20	23	14	-	20	6	-	-	-	17	9	-	-	-	-	8	-	-	-	10	24	unique
ISOLATE-0214:1	urine	eco	20	-	-	22	-	-	26	-	10	10	6	-	-	-	-	26	-	-	10	6	6	-	-	-	10	25	duplicate
ISOLATE-0214:2	urine	eco	20	-	-	22	-	-	26	-	10	10	6	-	-	-	-	26	-	-	10	6	6	-	-	-	10	25	duplicate
ISOLATE-0215	urine	eco	25	-	-	6	-	-	31	-	19	20	6	-	-	-	-	12	-	-	24	6	6	-	-	-	6	6	unique
ISOLATE-0216	wound	eco	20	-	6	-	-	6	6	6	-	10	6	-	-	-	15	11	-	-	-	-	11	-	-	-	6	6	unique
ISOLATE-0217:1	blood	eco	20	-	6	-	-	27	17	11	-	9	-	-	-	-	16	20	-	-	-	-	20	-	-	-	19	20	duplicate
ISOLATE-0217:2	blood	eco	20	-	6	-	-	27	17	11	-	9	26	-	-	-	16	20	-	-	-	-	20	-	-	-	19	20	duplicate
ISOLATE-0218	vaginal	eco	18	-	6	-	-	26	25	18	-	6	21	-	-	-	16	18	-	-	-	-	17	-	-	-	6	6	unique
ISOLATE-0219:1	urine	eco	23	-	-	22	-	-	-	-	18	28	25	-	-	-	-	-	-	-	20	-	-	-	-	-	20	15	duplicate
ISOLATE-0219:2	urine	eco	22	-	6	-	-	6	6	6	-	6	6	-	-	-	25	11	-	-	-	-	19	-	-	-	6	6	duplicate
ISOLATE-0220	surgical wound	eco	22	-	6	-	-	33	31	10	-	12	6	-	-	-	15	11	-	-	-	-	7	-	-	-	6	6	unique
ISOLATE-0221:1	urine	eco	22	-	-	20	-	-	24	-	20	20	18	-	-	-	-	20	-	-	18	6	18	-	-	-	6	6	duplicate
ISOLATE-0221:2	sputum	kl-	26	-	6	-	-	26	6	23	-	30	26	-	-	-	20	18	-	-	-	-	21	-	-	-	23	22	duplicate
ISOLATE-0222	urine	eco	20	-	6	-	-	15	8	17	-	8	13	-	-	-	17	17	-	-	-	-	18	-	-	-	6	6	unique
ISOLATE-0223	wound	eco	31	-	12	-	-	20	10	10	-	31	31	-	-	-	31	31	-	-	-	-	31	-	-	-	10	20	unique
ISOLATE-0224	urine	eco	22	-	6	-	-	13	11	6	-	-	6	-	-	-	-	10	-	-	-	-	11	-	-	-	6	29	unique
ISOLATE-0225	urine	eco	30	-	-	-	-	-	25	-	30	30	30	-	-	-	-	30	-	-	30	25	25	-	-	-	30	25	unique
ISOLATE-0226	aspirate	eco	20	-	6	-	-	6	6	6	-	-	6	-	-	-	14	6	-	-	-	-	6	-	-	-	6	6	unique
ISOLATE-0227	vaginal	eco	22	-	6	-	-	6	6	6	-	12	10	-	-	-	15	17	-	-	-	-	12	-	-	-	6	6	unique
ISOLATE-0228	vaginal	eco	23	-	6	-	-	31	31	19	-	8	31	-	-	-	20	31	-	-	-	-	31	-	-	-	6	6	unique
ISOLATE-0229	urine	eco	20	-	6	-	-	-	6	6	-	6	6	-	-	-	6	15	-	-	-	-	15	-	-	-	6	6	unique
ISOLATE-0230	urine	eco	31	-	6	-	-	31	31	20	-	31	31	-	-	-	31	24	-	-	-	-	20	-	-	-	6	6	unique
ISOLATE-0231	urine	eco	31	-	-	20	-	-	31	-	20	31	6	-	-	-	-	31	-	-	15	6	6	-	-	-	25	9	unique
ISOLATE-0232	urine	eco	18	-	6	6	-	6	6	6	-	18	21	-	-	-	22	21	-	-	-	-	19	-	-	-	6	24	unique
ISOLATE-0233	urine	eco	20	-	6	-	-	6	6	6	-	6	21	-	-	-	6	17	-	-	-	-	16	-	-	-	6	6	unique
ISOLATE-0234	urine	eco	18	-	-	10	-	-	10	-	6	28	6	-	-	-	-	8	-	-	18	6	6	-	-	-	15	31	unique
ISOLATE-0235	urine	eco	24	-	6	-	-	10	12	6	-	6	20	-	-	-	10	22	-	-	-	-	20	-	-	-	6	6	unique
ISOLATE-0236	urine	eco	17	-	6	-	-	6	12	6	-	6	6	-	-	-	6	6	-	-	-	-	6	-	-	-	6	6	unique
ISOLATE-0237	urine	eco	22	-	-	6	-	-	6	-	6	25	6	-	-	-	-	23	-	-	21	6	20	-	-	-	6	12	unique
ISOLATE-0238	urine	eco	22	-	-	8	-	-	6	-	6	6	6	-	-	-	-	6	-	-	6	6	6	-	-	-	6	6	unique
ISOLATE-0239	wound	eco	18	-	6	-	-	6	6	6	-	-	6	-	-	-	15	6	-	-	-	-	6	-	-	-	6	6	unique
ISOLATE-0240	urine	eco	22	-	6	-	-	20	21	6	-	6	22	-	-	-	6	25	-	-	-	-	23	-	-	-	6	6	unique
ISOLATE-0241	urine	eco	17	-	-	12	-	-	10	-	6	6	6	-	-	-	-	12	-	-	6	6	8	-	-	-	6	6	unique
ISOLATE-0242	urine	eco	20	-	-	16	-	-	30	-	20	25	30	-	-	-	-	31	-	-	15	31	31	-	-	-	30	25	unique
ISOLATE-0243	vaginal	eco	20	-	6	-	-	25	25	22	-	-	20	-	-	-	-	-	-	-	-	-	-	-	-	-	10	6	unique
ISOLATE-0244	urine	eco	18	-	-	19	-	-	11	-	6	29	6	-	-	-	-	13	-	-	24	6	6	-	-	-	6	6	unique
ISOLATE-0245	urine	eco	17	-	-	6	-	-	23	-	6	-	21	-	-	-	-	17	-	-	17	6	17	-	-	-	6	-	unique
ISOLATE-0246:1	vaginal	eco	17	-	6	-	-	26	23	16	-	18	21	-	-	-	15	17	-	-	-	-	16	-	-	-	19	6	duplicate
ISOLATE-0246:2	urine	eco	20	-	6	-	-	6	6	10	-	6	6	-	-	-	6	6	-	-	-	-	6	-	-	-	6	6	duplicate
ISOLATE-0247	urine	eco	24	-	-	18	-	-	24	-	20	6	25	-	-	-	-	18	-	-	18	18	17	-	-	-	6	6	unique
ISOLATE-0248	wound	eco	21	-	6	-	-	10	6	6	-	10	6	-	-	-	11	-	-	-	-	-	-	-	-	-	6	6	unique
ISOLATE-0249	urine	eco	6	-	6	-	-	6	12	6	-	22	6	-	-	-	6	6	-	-	-	-	6	-	-	-	10	6	unique
ISOLATE-0250	urine	eco	25	-	6	-	-	25	25	17	-	25	25	-	-	-	25	25	-	-	-	-	25	-	-	-	17	6	unique
ISOLATE-0251	blood	eco	21	-	6	-	-	24	6	10	-	6	28	-	-	-	22	19	-	-	-	-	22	-	-	-	6	26	unique
ISOLATE-0252	urine	eco	22	-	22	-	-	20	20	18	-	6	24	-	-	-	22	20	-	-	-	-	22	-	-	-	16	6	unique
ISOLATE-0253	vaginal	eco	31	-	6	-	-	31	31	20	-	8	31	-	-	-	22	31	-	-	-	-	31	-	-	-	6	6	unique
ISOLATE-0254	urine	eco	26	-	-	13	-	-	11	-	6	24	6	-	-	-	-	15	-	-	19	6	13	-	-	-	6	6	unique
ISOLATE-0255	urine	eco	22	-	-	10	-	-	6	-	6	22	6	-	-	-	-	11	-	-	15	6	6	-	-	-	6	6	unique
ISOLATE-0256:1	urine	eco	25	-	6	-	-	6	6	6	-	14	6	-	-	-	6	10	-	-	-	-	6	-	-	-	6	6	duplicate
ISOLATE-0256:2	urine	eco	21	-	6	-	-	6	6	6	-	10	6	-	-	-	6	10	-	-	-	-	-	-	-	-	6	6	duplicate
ISOLATE-0257	urine	eco	30	-	-	-	-	-	12	-	6	12	-	-	-	-	-	30	-	-	14	20	30	-	-	-	6	6	unique
ISOLATE-0258	urine	eco	22	-	-	12	-	-	6	-	6	31	6	-	-	-	-	18	-	-	22	6	10	-	-	-	9	6	unique
ISOLATE-0259	urine	eco	18	-	-	8	-	-	10	-	6	28	6	-	-	-	-	22	-	-	10	6	18	-	-	-	6	6	unique
ISOLATE-0260:1	urine	eco	6	-	6	-	-	6	9	6	-	6	6	-	-	-	6	6	-	-	-	-	6	-	-	-	6	6	duplicate
ISOLATE-0260:2	urine	eco	19	-	6	-	-	6	6	6	-	-	6	-	-	-	26	10	-	-	-	-	10	-	-	-	6	26	duplicate
ISOLATE-0261:1	urine	eco	20	-	6	-	-	6	6	6	-	6	6	-	-	-	6	6	-	-	-	-	6	-	-	-	6	6	duplicate
ISOLATE-0261:2	urine	pae	22	-	6	-	-	6	6	6	-	6	6	-	-	-	6	6	-	-	-	-	6	-	-	-	6	6	duplicate
ISOLATE-0262	wound	eco	-	-	-	-	-	-	-	20	-	-	-	-	-	-	-	-	-	-	-	-	-	-	-	-	30	-	unique
ISOLATE-0263:1	vaginal	eco	20	-	6	-	-	6	11	6	-	6	6	-	-	-	15	6	-	-	-	-	6	-	-	-	6	6	duplicate
ISOLATE-0263:2	surgical wound	en-	30	-	6	-	-	6	6	6	-	6	6	-	-	-	28	6	-	-	-	-	6	-	-	-	6	6	duplicate
ISOLATE-0264	urine	eco	26	-	-	14	-	-	26	-	21	6	26	-	-	-	-	26	-	-	16	26	26	-	-	-	6	26	unique
ISOLATE-0265	urine	eco	20	-	-	-	-	-	36	-	-	24	-	-	-	-	-	-	-	-	-	-	-	-	-	-	-	-	unique
ISOLATE-0266	urine	eco	20	-	-	8	-	-	17	-	6	6	6	-	-	-	-	6	-	-	6	6	6	-	-	-	6	6	unique
ISOLATE-0267	vaginal	eco	26	-	6	-	-	6	6	6	-	6	6	-	-	-	11	6	-	-	-	-	6	-	-	-	6	6	unique
ISOLATE-0268:1	urine	eco	27	-	10	-	-	6	6	6	-	10	6	-	-	-	15	10	-	-	-	-	6	-	-	-	6	6	duplicate
ISOLATE-0268:2	urine	eco	8	-	6	-	-	12	17	6	-	22	10	-	-	-	25	22	-	-	-	-	25	-	-	-	20	6	duplicate
ISOLATE-0269	urine	eco	6	-	-	6	-	-	6	-	6	6	6	-	-	-	-	14	-	-	6	6	6	-	-	-	6	6	unique
ISOLATE-0270	vaginal	eco	20	-	6	-	-	22	30	18	-	16	22	-	-	-	-	24	-	-	-	-	22	-	-	-	6	6	unique
ISOLATE-0271	urine	eco	24	-	-	6	-	-	6	-	6	20	6	-	-	-	-	18	-	-	18	6	6	-	-	-	6	6	unique
ISOLATE-0272	wound	eco	18	-	-	6	-	6	6	-	-	6	6	-	-	-	6	6	-	-	-	-	6	6	-	-	6	6	unique
ISOLATE-0273	sputum	eco	21	-	6	-	-	11	6	6	-	30	6	-	-	-	11	13	-	-	-	-	10	-	-	-	10	6	unique
ISOLATE-0274	urine	eco	24	-	-	20	-	-	22	-	22	16	24	-	-	-	-	22	-	-	12	22	22	-	-	-	24	18	unique
ISOLATE-0275	urine	eco	25	-	-	20	-	-	15	-	6	-	6	-	-	-	-	20	-	-	-	6	15	-	-	-	6	6	unique
ISOLATE-0276	urine	eco	-	-	-	-	-	-	6	-	-	-	-	-	-	-	-	25	-	-	-	12	25	-	-	-	-	-	unique
ISOLATE-0277	urine	eco	25	-	-	19	-	-	6	-	20	26	24	-	-	-	-	21	-	-	23	21	21	-	-	-	25	23	unique
ISOLATE-0278	urine	eco	16	-	-	14	-	-	8	-	6	6	6	-	-	-	-	6	-	-	18	6	6	-	-	-	6	6	unique
ISOLATE-0279	urine	eco	25	-	-	10	-	-	6	-	6	12	6	-	-	-	-	18	-	-	15	6	11	-	-	-	6	6	unique
ISOLATE-0280	blood	eco	29	-	6	-	-	6	6	6	-	31	31	-	-	-	31	31	-	-	-	-	31	-	-	-	27	20	unique
ISOLATE-0281	vaginal	eco	22	-	20	-	-	31	31	20	-	31	31	-	-	-	31	31	-	-	-	-	31	-	-	-	20	6	unique
ISOLATE-0282	urine	eco	26	-	-	20	-	-	31	-	20	12	31	-	-	-	-	31	-	-	18	31	31	-	-	-	24	30	unique
ISOLATE-0283	vaginal	eco	19	-	6	-	-	6	6	6	-	6	6	-	-	-	14	6	-	-	-	-	6	-	-	-	6	6	unique
ISOLATE-0284	urine	eco	16	-	-	6	-	-	6	-	6	6	6	-	-	-	-	6	-	-	-	6	6	-	-	-	6	6	unique
ISOLATE-0285	urine	eco	26	-	6	-	-	6	6	6	-	20	6	-	-	-	20	6	-	-	-	-	6	-	-	-	6	6	unique
ISOLATE-0286:1	urine	eco	16	-	-	18	-	-	6	-	6	6	13	-	-	-	-	20	-	-	17	6	16	-	-	-	6	6	duplicate
ISOLATE-0286:2	urine	eco	16	-	-	18	-	-	6	-	6	6	13	-	-	-	-	20	-	-	17	6	16	-	-	-	6	6	duplicate
ISOLATE-0287	blood	eco	23	-	6	-	-	11	6	19	-	26	26	-	-	-	17	26	-	-	-	-	26	-	-	-	12	6	unique
ISOLATE-0288	urine	eco	18	-	-	20	-	-	26	-	6	6	26	-	-	-	-	26	-	-	8	26	26	-	-	-	6	18	unique
ISOLATE-0289	urine	eco	24	-	6	-	-	6	7	6	-	30	26	-	-	-	7	6	-	-	-	-	20	-	-	-	6	6	unique
ISOLATE-0290:1	vaginal	eco	26	-	23	-	-	18	20	26	-	26	26	-	-	-	26	26	-	-	-	-	26	-	-	-	13	22	duplicate
ISOLATE-0290:2	vaginal	sau	-	-	-	12	-	12	-	-	18	-	20	10	6	-	10	18	26	-	-	-	-	-	23	-	8	6	duplicate
ISOLATE-0290:3	vaginal	sau	-	-	-	12	-	12	-	-	18	-	-	10	6	-	10	18	26	-	-	-	-	-	23	-	8	6	duplicate
ISOLATE-0291:1	urine	eco	20	-	-	19	-	-	6	-	6	6	6	-	-	-	-	6	-	-	19	6	6	-	-	-	6	6	duplicate
ISOLATE-0291:2	sputum	ps-	21	-	6	-	-	6	6	6	-	29	6	-	-	-	6	6	-	-	-	-	6	-	-	-	6	6	duplicate
ISOLATE-0292:1	urine	eco	24	-	6	-	-	12	6	6	-	6	28	-	-	-	14	28	-	-	-	-	31	-	-	-	8	6	duplicate
ISOLATE-0292:2	vaginal	eco	21	-	6	-	-	8	16	14	-	6	22	-	-	-	8	28	-	-	-	-	31	-	-	-	6	12	duplicate
ISOLATE-0293	urine	eco	21	-	-	6	-	-	6	-	6	6	6	-	-	-	-	6	-	-	14	6	6	-	-	-	6	6	unique
ISOLATE-0294	urine	eco	21	-	-	18	-	-	12	-	6	18	6	-	-	-	-	19	-	-	8	6	9	-	-	-	6	6	unique
ISOLATE-0295	wound	eco	19	-	6	-	-	6	6	6	-	26	6	-	-	-	6	6	-	-	-	-	6	-	-	-	6	6	unique
ISOLATE-0296	urine	eco	20	-	-	16	-	-	-	-	-	-	-	-	-	-	-	-	-	-	-	-	-	-	-	-	-	6	unique
ISOLATE-0297	urine	eco	21	-	-	16	-	-	8	-	6	6	24	-	-	-	-	28	-	-	13	31	28	-	-	-	6	6	unique
ISOLATE-0298:1	urine	eco	6	-	-	8	-	-	6	-	6	6	6	-	-	-	-	10	-	-	6	6	8	-	-	-	6	6	duplicate
ISOLATE-0298:2	blood	scn	-	-	-	20	-	22	-	-	18	-	15	6	18	-	6	30	26	-	-	-	-	-	6	-	30	6	duplicate
ISOLATE-0298:3	blood	scn	-	-	-	26	-	20	-	-	17	-	15	6	6	-	6	32	36	-	-	-	-	-	6	-	14	6	duplicate
ISOLATE-0298:4	blood	scn	-	-	-	16	-	20	-	-	17	-	6	6	-	-	6	20	23	-	-	-	-	-	12	-	6	6	duplicate
ISOLATE-0299	urine	eco	18	-	6	-	-	6	10	6	-	9	6	-	-	-	19	6	-	-	-	-	8	-	-	-	6	6	unique
ISOLATE-0300	urine	en-	23	-	6	-	-	6	6	6	-	6	6	-	-	-	6	10	-	-	-	-	8	-	-	-	6	6	unique
ISOLATE-0301:1	wound	en-	19	-	6	-	-	6	6	6	-	6	6	-	-	-	10	6	-	-	-	-	6	-	-	-	6	6	duplicate
ISOLATE-0301:2	wound	scn	-	-	-	20	-	24	-	-	20	-	6	6	6	-	20	8	25	-	-	-	-	-	6	-	27	28	duplicate
ISOLATE-0302:1	urine	en-	28	-	-	11	-	-	20	-	20	10	10	-	-	-	-	22	-	-	22	6	16	-	-	-	6	6	duplicate
ISOLATE-0302:2	urine	en-	28	-	-	11	-	-	20	-	20	10	10	-	-	-	-	22	-	-	22	6	16	-	-	-	6	6	duplicate
ISOLATE-0303	urine	en-	21	-	6	-	-	6	6	6	-	6	6	-	-	-	25	6	-	-	-	-	6	-	-	-	6	6	unique
ISOLATE-0304:1	vaginal	en-	24	-	6	-	-	6	10	6	-	35	6	-	-	-	30	10	-	-	-	-	6	-	-	-	20	6	duplicate
ISOLATE-0304:2	vaginal	en-	24	-	6	-	-	6	10	6	-	6	6	-	-	-	30	10	-	-	-	-	6	-	-	-	25	6	duplicate
ISOLATE-0305	urine	en-	6	-	6	-	-	6	6	6	-	25	6	-	-	-	6	-	-	-	-	-	6	-	-	-	6	6	unique
ISOLATE-0306	eyes	en-	20	-	26	-	-	6	6	-	-	6	26	-	-	-	14	22	-	-	-	-	22	-	-	-	26	6	unique
ISOLATE-0307	urine	en-	17	-	-	15	-	-	24	-	18	18	21	-	-	-	-	18	-	-	18	17	16	-	-	-	16	20	unique
ISOLATE-0308	urine	en-	20	-	6	-	-	23	16	22	-	6	25	-	-	-	10	20	-	-	-	-	22	-	-	-	6	6	unique
ISOLATE-0309	urine	en-	25	-	6	-	-	6	6	6	-	6	6	-	-	-	8	10	-	-	-	-	10	-	-	-	-	6	unique
ISOLATE-0310	sputum	en-	14	-	6	-	-	6	6	6	-	10	6	-	-	-	6	10	-	-	-	-	10	-	-	-	10	6	unique
ISOLATE-0311	wound	en-	20	-	-	6	-	6	6	-	-	6	6	-	-	-	8	20	-	-	-	-	18	18	-	-	6	6	unique
ISOLATE-0312	urine	en-	25	-	-	13	-	-	6	-	18	27	26	-	-	-	-	18	-	-	20	6	17	-	-	-	16	15	unique
ISOLATE-0313	vaginal	en-	18	-	6	-	-	6	6	6	-	-	10	-	-	-	-	-	-	-	-	-	-	-	-	-	6	6	unique
ISOLATE-0314	cerebrospinal fluid	en-	24	-	6	-	-	6	6	6	-	11	23	-	-	-	11	24	-	-	-	-	20	-	-	-	21	6	unique
ISOLATE-0315	urine	en-	23	-	-	16	-	-	6	-	6	6	6	-	-	-	-	11	-	-	6	6	6	-	-	-	6	6	unique
ISOLATE-0316	urine	en-	26	-	6	-	-	-	6	10	-	24	6	-	-	-	22	6	-	-	-	-	6	-	-	-	6	6	unique
ISOLATE-0317:1	urine	en-	17	-	-	11	-	-	23	-	6	6	21	-	-	-	-	17	-	-	17	17	16	-	-	-	15	17	duplicate
ISOLATE-0317:2	urine	en-	17	-	-	11	-	-	23	-	6	6	21	-	-	-	-	17	-	-	17	17	16	-	-	-	15	-	duplicate
ISOLATE-0318	urine	en-	18	-	-	6	-	-	6	-	6	6	6	-	-	-	-	6	-	-	8	6	6	-	-	-	6	6	unique
ISOLATE-0319:1	urine	en-	25	-	-	13	-	-	35	-	20	6	6	-	-	-	-	10	-	-	18	6	6	-	-	-	6	6	duplicate
ISOLATE-0319:2	urine	en-	25	-	-	13	-	-	35	-	20	6	6	-	-	-	-	10	-	-	6	6	6	-	-	-	6	6	duplicate
ISOLATE-0320	blood	en-	22	-	6	-	-	12	12	6	-	6	17	-	-	-	6	25	-	-	-	-	23	-	-	-	6	6	unique
ISOLATE-0321	sputum	en-	21	-	6	-	-	26	28	21	-	18	21	-	-	-	15	17	-	-	-	-	16	-	-	-	21	27	unique
ISOLATE-0322:1	blood	en-	23	-	6	-	-	14	14	6	-	10	24	-	-	-	14	-	-	-	-	-	-	-	-	-	20	6	duplicate
ISOLATE-0322:2	blood	en-	23	-	6	-	-	14	14	6	-	10	24	-	-	-	14	-	-	-	-	-	-	-	-	-	20	6	duplicate
ISOLATE-0322:3	wound	ps-	6	-	6	-	-	6	6	6	-	6	6	-	-	-	6	21	-	-	-	-	9	-	-	-	6	6	duplicate
ISOLATE-0323	urine	en-	30	-	6	-	-	6	6	6	-	6	26	-	-	-	25	31	-	-	-	-	26	-	-	-	10	6	unique
ISOLATE-0324	urine	en-	18	-	6	-	-	6	6	-	-	6	6	-	-	-	6	6	-	-	-	-	6	-	-	-	6	6	unique
ISOLATE-0325	blood	en-	21	-	6	-	-	6	6	8	-	26	19	-	-	-	12	22	-	-	-	-	24	-	-	-	11	6	unique
ISOLATE-0326	blood	en-	20	-	6	-	-	8	10	6	-	25	17	-	-	-	11	-	-	-	-	-	-	-	-	-	6	6	unique
ISOLATE-0327	urine	en-	14	-	6	-	-	6	6	6	-	6	6	-	-	-	10	16	-	-	-	-	8	-	-	-	6	6	unique
ISOLATE-0328	blood	en-	24	-	6	-	-	6	6	6	-	6	22	-	-	-	6	17	-	-	-	-	17	-	-	-	6	6	unique
ISOLATE-0329	blood	en-	20	-	6	-	-	10	6	6	-	21	19	-	-	-	6	17	-	-	-	-	17	-	-	-	6	6	unique
ISOLATE-0330	urine	en-	10	-	6	-	-	6	6	6	-	6	6	-	-	-	6	6	-	-	-	-	6	-	-	-	6	6	unique
ISOLATE-0331	urine	en-	20	-	6	-	-	6	6	6	-	6	6	-	-	-	10	6	-	-	-	-	6	-	-	-	6	25	unique
ISOLATE-0332	sputum	en-	21	-	6	-	-	6	6	6	-	6	6	-	-	-	6	6	-	-	-	-	6	-	-	-	6	6	unique
ISOLATE-0333	urine	en-	20	-	6	-	-	6	6	6	-	20	6	-	-	-	15	6	-	-	-	-	9	-	-	-	6	6	unique
ISOLATE-0334	sputum	en-	19	-	6	-	-	10	10	6	-	6	20	-	-	-	6	20	-	-	-	-	20	-	-	-	7	6	unique
ISOLATE-0335	urine	en-	20	-	6	-	-	6	20	6	-	30	6	-	-	-	17	17	-	-	-	-	17	-	-	-	6	15	unique
ISOLATE-0336	urine	en-	20	-	6	-	-	20	30	6	-	25	22	-	-	-	17	18	-	-	-	-	17	-	-	-	6	6	unique
ISOLATE-0337	urine	en-	18	-	6	-	-	6	6	6	-	16	6	-	-	-	6	16	-	-	-	-	8	-	-	-	6	6	unique
ISOLATE-0338	urine	en-	23	-	6	-	-	6	6	6	-	6	6	-	-	-	6	10	-	-	-	-	10	-	-	-	6	6	unique
ISOLATE-0339	urine	en-	-	-	-	-	-	-	-	-	-	25	-	-	-	-	25	25	-	-	-	-	-	-	-	-	-	-	unique
ISOLATE-0340	sputum	en-	25	-	6	-	-	6	6	6	-	34	38	-	-	-	32	30	-	-	-	-	30	-	-	-	24	6	unique
ISOLATE-0341	sputum	en-	20	-	6	-	-	31	8	6	-	6	30	-	-	-	28	30	-	-	-	-	26	-	-	-	7	6	unique
ISOLATE-0342	urine	en-	28	-	6	-	-	6	8	7	-	6	6	-	-	-	6	18	-	-	-	-	19	-	-	-	6	6	unique
ISOLATE-0343	urine	en-	30	-	-	-	-	6	-	6	-	25	30	-	-	-	28	25	-	-	-	-	28	-	-	-	15	6	unique
ISOLATE-0344:1	urine	en-	14	-	6	-	-	6	-	6	-	6	15	-	-	-	6	-	-	-	-	-	-	-	-	-	6	6	duplicate
ISOLATE-0344:2	surgical wound	kpn	15	-	6	-	-	6	6	6	-	-	-	-	-	-	6	-	-	-	-	-	-	-	-	-	6	6	duplicate
ISOLATE-0345	sputum	en-	22	-	6	-	-	6	6	6	-	12	6	-	-	-	6	10	-	-	-	-	12	-	-	-	6	6	unique
ISOLATE-0346	urine	en-	21	-	6	-	-	24	24	18	-	6	28	-	-	-	12	28	-	-	-	-	20	-	-	-	6	6	unique
ISOLATE-0347	blood	en-	19	-	12	-	-	24	26	6	-	6	28	-	-	-	20	28	-	-	-	-	25	-	-	-	11	24	unique
ISOLATE-0348	urine	en-	23	-	-	13	-	-	10	-	26	10	6	-	-	-	-	6	-	-	6	6	6	-	-	-	6	6	unique
ISOLATE-0349	surgical wound	en-	6	-	6	-	-	6	6	6	-	6	6	-	-	-	6	10	-	-	-	-	19	-	-	-	6	6	unique
ISOLATE-0350	urine	ent	6	-	-	22	-	-	20	-	6	6	-	-	-	-	-	16	-	-	18	12	20	-	-	-	6	20	unique
ISOLATE-0351	urine	kl-	18	-	-	6	-	-	6	-	6	6	6	-	-	-	-	6	-	-	10	6	6	-	-	-	6	6	unique
ISOLATE-0352	sputum	kl-	27	-	6	-	-	6	6	6	-	6	6	-	-	-	14	17	-	-	-	-	11	-	-	-	6	6	unique
ISOLATE-0353	urine	kl-	21	-	6	-	-	6	6	6	-	14	6	-	-	-	20	8	-	-	-	-	6	-	-	-	6	-	unique
ISOLATE-0354	sputum	kl-	31	-	31	-	-	31	31	31	-	31	31	-	-	-	31	31	-	-	-	-	31	-	-	-	31	31	unique
ISOLATE-0355	urine	kl-	20	-	6	-	-	6	6	6	-	6	6	-	-	-	6	6	-	-	-	-	6	-	-	-	6	6	unique
ISOLATE-0356	urine	kl-	6	-	6	-	-	10	16	12	-	6	-	-	-	-	13	-	-	-	-	-	-	-	-	-	6	6	unique
ISOLATE-0357:1	urine	kl-	20	-	-	15	-	-	26	-	22	11	25	-	-	-	-	26	-	-	16	26	26	-	-	-	20	17	duplicate
ISOLATE-0357:2	urine	kl-	20	-	-	15	-	-	26	-	22	11	25	-	-	-	-	26	-	-	16	26	26	-	-	-	20	17	duplicate
ISOLATE-0358	urine	kl-	22	-	13	-	-	28	6	24	-	6	31	-	-	-	20	28	-	-	-	-	30	-	-	-	6	6	unique
ISOLATE-0359	sputum	kl-	-	-	-	20	-	30	-	-	-	-	-	-	-	-	-	-	-	-	-	-	-	23	-	-	-	25	unique
ISOLATE-0360	urine	kl-	17	-	-	18	-	-	23	-	18	-	21	-	-	-	-	17	-	-	18	17	16	-	-	-	16	18	unique
ISOLATE-0361	urine	kl-	27	-	-	11	-	-	6	-	6	26	24	-	-	-	-	25	-	-	11	20	25	-	-	-	21	6	unique
ISOLATE-0362	urine	kl-	20	-	-	22	-	-	22	-	6	22	20	-	-	-	-	20	-	-	20	20	22	-	-	-	6	22	unique
ISOLATE-0363	urine	kl-	-	-	-	-	-	-	-	-	-	-	20	-	-	-	-	18	-	-	-	-	17	-	-	-	-	-	unique
ISOLATE-0364	sputum	kl-	21	-	-	16	-	30	30	-	-	28	30	-	-	-	16	18	-	-	-	-	21	20	-	-	23	23	unique
ISOLATE-0365	urine	kl-	25	-	-	19	-	-	31	-	21	30	21	-	-	-	-	21	-	-	9	11	20	-	-	-	20	22	unique
ISOLATE-0366:1	urine	kl-	23	-	6	-	-	6	6	6	-	11	22	-	-	-	23	24	-	-	-	-	21	-	-	-	6	6	duplicate
ISOLATE-0366:2	vaginal	kl-	20	-	-	10	-	-	6	-	6	10	22	-	-	-	-	26	-	-	6	20	23	-	-	-	6	6	duplicate
ISOLATE-0367:1	urine	kl-	24	-	-	6	-	-	6	-	6	6	6	-	-	-	-	10	-	-	6	6	8	-	-	-	6	6	duplicate
ISOLATE-0367:2	vaginal	pmi	16	-	6	-	-	6	6	6	-	6	6	-	-	-	16	6	-	-	-	-	6	-	-	-	6	6	duplicate
ISOLATE-0368	blood	eco	22	-	6	-	-	8	10	6	-	6	23	-	-	-	12	32	-	-	-	-	28	-	-	-	6	6	unique
ISOLATE-0369	urine	kl-	26	-	-	16	-	-	6	-	6	6	6	-	-	-	-	15	-	-	6	6	12	-	-	-	6	6	unique
ISOLATE-0370:1	urine	kl-	20	-	-	6	-	-	6	-	6	6	6	-	-	-	-	6	-	-	6	6	6	-	-	-	6	6	duplicate
ISOLATE-0370:2	urine	kl-	20	-	-	6	-	-	6	-	6	6	6	-	-	-	-	6	-	-	6	6	6	-	-	-	6	6	duplicate
ISOLATE-0371	urine	kl-	18	-	-	6	-	-	20	-	18	10	20	-	-	-	-	16	-	-	6	20	16	-	-	-	20	6	unique
ISOLATE-0372:1	urine	kl-	24	-	-	28	-	-	25	-	6	6	29	-	-	-	-	31	-	-	6	6	30	-	-	-	6	20	duplicate
ISOLATE-0372:2	urine	kl-	24	-	-	28	-	-	25	-	6	6	29	-	-	-	-	31	-	-	6	6	30	-	-	-	6	20	duplicate
ISOLATE-0373:1	urine	kl-	20	-	-	8	-	-	12	-	6	6	16	-	-	-	-	24	-	-	10	8	20	-	-	-	6	6	duplicate
ISOLATE-0373:2	urine	kl-	20	-	-	8	-	-	12	-	6	6	16	-	-	-	-	24	-	-	10	8	20	-	-	-	6	6	duplicate
ISOLATE-0374	urine	en-	19	-	6	-	-	6	6	6	-	6	6	-	-	-	6	6	-	-	-	-	6	-	-	-	6	6	unique
ISOLATE-0375	urine	kl-	26	-	-	25	-	-	26	-	26	-	23	-	-	-	-	26	-	-	10	25	23	-	-	-	12	8	unique
ISOLATE-0376	ear	kl-	20	-	6	-	-	15	9	15	-	20	24	-	-	-	19	20	-	-	-	-	22	-	-	-	6	6	unique
ISOLATE-0377	urine	kl-	22	-	-	20	-	-	6	-	16	25	30	-	-	-	-	18	-	-	8	6	17	-	-	-	22	16	unique
ISOLATE-0378	sputum	kl-	23	-	-	25	-	25	26	-	-	26	26	-	-	-	20	23	-	-	-	-	22	26	-	-	6	6	unique
ISOLATE-0379	sputum	kl-	21	-	6	-	-	23	24	20	-	6	22	-	-	-	17	23	-	-	-	-	26	-	-	-	6	6	unique
ISOLATE-0380:1	wound	kl-	24	-	6	-	-	6	6	6	-	6	6	-	-	-	18	6	-	-	-	-	6	-	-	-	8	6	duplicate
ISOLATE-0380:2	wound	ps-	21	-	6	-	-	6	10	6	-	6	6	-	-	-	18	14	-	-	-	-	10	-	-	-	6	6	duplicate
ISOLATE-0381	sputum	kl-	17	-	-	6	-	6	6	-	-	25	25	-	-	-	12	22	-	-	-	-	22	15	-	-	6	22	unique
ISOLATE-0382	urine	kl-	23	-	-	10	-	-	6	-	6	6	23	-	-	-	-	25	-	-	10	15	21	-	-	-	20	6	unique
ISOLATE-0383:1	urine	kl-	22	-	-	13	-	-	18	-	6	6	6	-	-	-	-	6	-	-	15	6	6	-	-	-	6	6	duplicate
ISOLATE-0383:2	sputum	kl-	6	-	6	-	-	6	6	6	-	6	6	-	-	-	6	10	-	-	-	-	6	-	-	-	6	6	duplicate
ISOLATE-0384	urine	kl-	25	-	-	12	-	-	6	-	6	6	6	-	-	-	-	12	-	-	15	-	-	-	-	-	-	10	unique
ISOLATE-0385	urine	kl-	23	-	-	15	-	-	24	-	20	27	30	-	-	-	-	24	-	-	20	18	17	-	-	-	25	17	unique
ISOLATE-0386	wound	kl-	6	-	-	6	-	6	6	-	-	6	6	-	-	-	6	10	-	-	-	-	10	6	-	-	6	6	unique
ISOLATE-0387	urine	kl-	20	-	-	17	-	-	15	-	6	6	6	-	-	-	-	6	-	-	6	6	6	-	-	-	6	6	unique
ISOLATE-0388	urine	kl-	31	-	-	15	-	-	31	-	14	31	31	-	-	-	-	31	-	-	20	31	31	-	-	-	31	13	unique
ISOLATE-0389	urine	kl-	24	-	-	10	-	-	30	-	22	25	30	-	-	-	-	25	-	-	12	30	30	-	-	-	15	12	unique
ISOLATE-0390	urine	kl-	20	-	-	6	-	-	6	-	6	6	6	-	-	-	-	6	-	-	6	6	6	-	-	-	6	6	unique
ISOLATE-0391:1	urine	kl-	20	-	-	11	-	-	6	-	6	10	6	-	-	-	-	22	-	-	11	6	12	-	-	-	6	6	duplicate
ISOLATE-0391:2	urine	kl-	20	-	-	11	-	-	6	-	6	10	6	-	-	-	-	22	-	-	11	6	12	-	-	-	6	6	duplicate
ISOLATE-0392	urine	kl-	25	-	-	15	-	-	30	-	18	30	20	-	-	-	-	30	-	-	15	10	25	-	-	-	20	9	unique
ISOLATE-0393	urine	kl-	31	-	-	20	-	-	31	-	31	31	31	-	-	-	-	31	-	-	22	31	31	-	-	-	31	29	unique
ISOLATE-0394	urine	kl-	6	-	-	6	-	-	15	-	6	-	-	-	-	-	-	17	-	-	10	10	16	-	-	-	6	6	unique
ISOLATE-0395:1	urine	kl-	18	-	-	6	-	-	6	-	6	6	6	-	-	-	-	15	-	-	15	6	6	-	-	-	6	6	duplicate
ISOLATE-0395:2	urine	kl-	18	-	-	6	-	-	6	-	6	6	6	-	-	-	-	15	-	-	15	6	6	-	-	-	6	6	duplicate
ISOLATE-0396	blood	kl-	22	-	6	-	-	-	6	6	-	6	21	-	-	-	6	25	-	-	-	-	20	-	-	-	6	6	unique
ISOLATE-0397	urine	kl-	23	-	-	11	-	-	6	-	6	24	10	-	-	-	-	20	-	-	10	6	12	-	-	-	12	6	unique
ISOLATE-0398	sputum	kl-	23	-	10	-	-	22	30	21	-	24	25	-	-	-	22	26	-	-	-	-	26	-	-	-	20	6	unique
ISOLATE-0399:1	cerebrospinal fluid	kl-	24	-	6	-	-	6	6	6	-	6	26	-	-	-	6	26	-	-	-	-	26	-	-	-	6	6	duplicate
ISOLATE-0399:2	blood	scn	-	-	-	18	-	18	-	-	20	-	6	6	14	-	20	17	32	-	-	-	-	-	6	-	26	6	duplicate
ISOLATE-0400	urine	kl-	24	-	-	-	-	-	-	-	6	6	6	-	-	-	-	10	-	-	6	6	8	-	-	-	6	6	unique
ISOLATE-0401	urine	kl-	22	-	-	10	-	-	8	-	6	6	20	-	-	-	-	26	-	-	12	10	20	-	-	-	6	6	unique
ISOLATE-0402	sputum	kl-	20	-	6	-	-	26	26	20	-	26	26	-	-	-	26	26	-	-	-	-	-	-	-	-	18	18	unique
ISOLATE-0403	urine	kl-	22	-	-	12	-	-	6	-	6	-	-	-	-	-	-	6	-	-	21	6	6	-	-	-	6	6	unique
ISOLATE-0404:1	sputum	kl-	21	-	6	-	-	11	19	6	-	10	6	-	-	-	10	12	-	-	-	-	10	-	-	-	6	6	duplicate
ISOLATE-0404:2	sputum	ps-	28	-	6	-	-	6	6	6	-	6	6	-	-	-	14	6	-	-	-	-	6	-	-	-	6	6	duplicate
ISOLATE-0405	urine	kl-	20	-	-	17	-	-	6	-	-	6	-	-	-	-	-	20	-	-	-	6	6	-	-	-	-	6	unique
ISOLATE-0406	wound	kl-	20	-	6	-	-	30	30	18	-	6	6	-	-	-	6	6	-	-	-	-	6	-	-	-	6	6	unique
ISOLATE-0407	blood	kl-	18	-	10	-	-	6	6	6	-	-	21	-	-	-	9	18	-	-	-	-	17	-	-	-	8	6	unique
ISOLATE-0408	blood	kl-	31	-	22	-	-	31	31	6	-	8	31	-	-	-	22	31	-	-	-	-	31	-	-	-	20	6	unique
ISOLATE-0409	blood	kl-	21	-	6	-	-	10	15	6	-	18	22	-	-	-	6	17	-	-	-	-	16	-	-	-	6	28	unique
ISOLATE-0410	blood	kl-	31	-	6	-	-	31	31	16	-	10	31	-	-	-	26	31	-	-	-	-	31	-	-	-	22	20	unique
ISOLATE-0411	blood	kl-	22	-	6	-	-	12	14	6	-	6	28	-	-	-	6	28	-	-	-	-	31	-	-	-	12	6	unique
ISOLATE-0412	blood	kl-	17	-	6	-	-	6	6	6	-	-	6	-	-	-	6	6	-	-	-	-	6	-	-	-	6	6	unique
ISOLATE-0413	wound	kl-	20	-	6	-	-	6	6	6	-	6	6	-	-	-	10	8	-	-	-	-	6	-	-	-	6	6	unique
ISOLATE-0414	surgical wound	kl-	22	-	6	-	-	6	6	6	-	6	6	-	-	-	6	6	-	-	-	-	16	-	-	-	6	6	unique
ISOLATE-0415	wound	kl-	21	-	6	-	-	6	6	6	-	6	6	-	-	-	10	10	-	-	-	-	6	-	-	-	6	6	unique
ISOLATE-0416	sputum	kl-	-	-	10	-	-	-	-	16	-	-	-	-	-	-	-	-	-	-	-	-	-	-	-	-	22	-	unique
ISOLATE-0417	surgical wound	kpn	21	-	6	-	-	6	11	6	-	6	6	-	-	-	10	6	-	-	-	-	6	-	-	-	6	6	unique
ISOLATE-0418	wound	kpn	21	-	-	6	-	6	6	-	-	23	22	-	-	-	15	22	-	-	-	-	21	15	-	-	6	6	unique
ISOLATE-0419	blood	kpn	22	-	6	-	-	6	-	6	-	30	20	-	-	-	6	30	-	-	-	-	28	-	-	-	6	6	unique
ISOLATE-0420	blood	mmo	31	-	6	-	-	31	31	6	-	31	31	-	-	-	31	31	-	-	-	-	31	-	-	-	6	24	unique
ISOLATE-0421	wound	mmo	23	-	6	-	-	23	22	6	-	-	23	-	-	-	-	-	-	-	-	-	-	-	-	-	6	-	unique
ISOLATE-0422	blood	mmo	24	-	6	-	-	6	13	6	-	-	6	-	-	-	-	-	-	-	-	-	18	-	-	-	6	6	unique
ISOLATE-0423	ear	mmo	-	-	6	-	-	6	22	6	-	-	6	-	-	-	6	6	-	-	-	-	6	-	-	-	6	6	unique
ISOLATE-0424	urine	mmo	-	-	6	-	-	20	25	-	-	-	18	-	-	-	-	-	-	-	-	-	-	-	-	-	20	6	unique
ISOLATE-0425	urine	mmo	26	-	-	15	-	-	6	-	19	22	32	-	-	-	-	18	-	-	20	6	17	-	-	-	15	8	unique
ISOLATE-0426	vaginal	mmo	-	-	-	-	-	6	6	6	-	-	6	-	-	-	-	-	-	-	-	-	-	-	-	-	20	6	unique
ISOLATE-0427	wound	mmo	11	-	6	-	-	18	16	6	-	12	6	-	-	-	18	17	-	-	-	-	10	-	-	-	6	6	unique
ISOLATE-0428	urine	mmo	6	-	6	-	-	6	6	6	-	6	6	-	-	-	6	12	-	-	-	-	10	-	-	-	6	6	unique
ISOLATE-0429	urine	mmo	-	-	6	-	-	-	-	-	-	-	6	-	-	-	-	-	-	-	-	-	-	-	-	-	-	-	unique
ISOLATE-0430:1	blood	mmo	28	-	6	-	-	6	6	6	-	6	20	-	-	-	6	20	-	-	-	-	22	-	-	-	6	6	duplicate
ISOLATE-0430:2	blood	mmo	29	-	6	-	-	6	6	6	-	-	19	-	-	-	-	-	-	-	-	-	-	-	-	-	6	6	duplicate
ISOLATE-0430:3	wound	pae	27	-	6	-	-	26	23	6	-	18	22	-	-	-	15	17	-	-	-	-	17	-	-	-	6	14	duplicate
ISOLATE-0431	urine	mmo	20	-	6	-	-	10	6	6	-	22	19	-	-	-	20	22	-	-	-	-	20	-	-	-	22	14	unique
ISOLATE-0432	urine	mmo	20	-	6	-	-	31	23	19	-	11	31	-	-	-	31	28	-	-	-	-	31	-	-	-	6	6	unique
ISOLATE-0433:1	urine	mor	25	-	-	19	-	-	30	-	22	31	30	-	-	-	-	6	-	-	15	6	31	-	-	-	6	6	duplicate
ISOLATE-0433:2	urine	mor	25	-	-	19	-	-	30	-	22	31	30	-	-	-	-	6	-	-	15	6	31	-	-	-	6	6	duplicate
ISOLATE-0434	cervix	mor	18	-	6	-	-	6	12	6	-	31	10	-	-	-	14	6	-	-	-	-	16	-	-	-	6	6	unique
ISOLATE-0435	vaginal	ne-	31	-	8	-	-	31	31	18	-	31	31	-	-	-	31	31	-	-	-	-	31	-	-	-	6	31	unique
ISOLATE-0436:1	urine	pae	6	-	-	6	-	-	23	-	6	9	24	-	-	-	-	17	-	-	6	13	24	-	-	-	6	6	duplicate
ISOLATE-0436:2	urine	pae	6	-	-	6	-	-	23	-	6	9	24	-	-	-	-	17	-	-	6	13	24	-	-	-	6	6	duplicate
ISOLATE-0437	vaginal	pae	22	-	-	-	-	15	13	-	-	6	22	-	-	-	21	20	-	-	-	-	20	19	-	-	6	9	unique
ISOLATE-0438	wound	pae	20	-	6	-	-	6	6	6	-	6	6	-	-	-	15	6	-	-	-	-	6	-	-	-	6	6	unique
ISOLATE-0439:1	urine	pae	20	-	6	-	-	26	25	20	-	26	10	-	-	-	20	12	-	-	-	-	10	-	-	-	20	25	duplicate
ISOLATE-0439:2	urine	pae	20	-	6	-	-	26	25	20	-	26	10	-	-	-	20	12	-	-	-	-	10	-	-	-	20	25	duplicate
ISOLATE-0440:1	urine	pae	25	-	6	-	-	17	21	6	-	15	25	-	-	-	15	22	-	-	-	-	22	-	-	-	8	10	duplicate
ISOLATE-0440:2	urine	pae	25	-	6	-	-	17	21	6	-	15	25	-	-	-	15	22	-	-	-	-	22	-	-	-	8	10	duplicate
ISOLATE-0441:1	urine	pae	26	-	-	6	-	-	16	-	6	8	24	-	-	-	-	13	-	-	6	6	18	-	-	-	6	6	duplicate
ISOLATE-0441:2	urine	pae	28	-	-	6	-	-	16	-	6	8	24	-	-	-	-	31	-	-	6	6	18	-	-	-	6	6	duplicate
ISOLATE-0442	wound	pae	25	-	6	-	-	6	6	6	-	6	6	-	-	-	10	6	-	-	-	-	6	-	-	-	6	6	unique
ISOLATE-0443	blood	pae	24	-	-	30	-	12	10	-	-	6	6	-	-	-	15	13	-	-	-	-	18	15	-	-	6	6	unique
ISOLATE-0444:1	throat	pae	6	-	6	-	-	6	6	6	-	6	6	-	-	-	6	15	-	-	-	-	6	-	-	-	6	6	duplicate
ISOLATE-0444:2	throat	ps-	21	-	6	-	-	6	6	6	-	6	6	-	-	-	6	10	-	-	-	-	7	-	-	-	6	6	duplicate
ISOLATE-0444:3	blood	scn	-	-	-	6	-	6	-	-	6	-	11	6	6	-	12	-	-	-	-	-	-	-	-	-	6	6	duplicate
ISOLATE-0445	blood	pae	25	-	6	-	-	20	20	12	-	11	30	-	-	-	25	26	-	-	-	-	26	-	-	-	6	20	unique
ISOLATE-0446	urine	pae	12	-	-	6	-	6	20	-	6	6	6	-	-	-	6	6	-	-	6	6	6	20	-	-	6	6	unique
ISOLATE-0447	urine	pae	25	-	-	26	-	-	26	-	6	6	22	-	-	-	-	26	-	-	6	18	17	-	-	-	13	6	unique
ISOLATE-0448	urine	pae	26	-	-	12	-	-	-	-	6	19	26	-	-	-	-	-	-	-	14	-	-	-	-	-	15	6	unique
ISOLATE-0449	brain	pae	20	-	-	28	-	18	13	-	-	15	6	-	-	-	20	15	-	-	-	-	15	20	-	-	6	6	unique
ISOLATE-0450	urine	pae	26	-	-	12	-	12	26	-	15	13	37	-	-	-	-	18	-	-	6	21	18	-	-	-	13	6	unique
ISOLATE-0451	wound	pae	31	-	-	9	-	8	9	-	-	6	31	-	-	-	18	30	-	-	-	-	31	24	-	-	6	6	unique
ISOLATE-0452	urine	pae	25	-	-	29	-	-	15	-	6	12	24	-	-	-	-	30	-	-	6	15	21	-	-	-	20	16	unique
ISOLATE-0453	wound	pae	6	-	6	-	-	12	6	6	-	14	16	-	-	-	6	12	-	-	-	-	12	-	-	-	6	6	unique
ISOLATE-0454	blood	pae	17	-	6	-	-	6	-	6	-	-	31	-	-	-	15	17	-	-	-	-	16	-	-	-	6	6	unique
ISOLATE-0455	wound	pae	20	-	6	-	-	6	6	6	-	6	6	-	-	-	15	10	-	-	-	-	6	-	-	-	6	6	unique
ISOLATE-0456	wound	pae	18	-	6	-	-	10	10	6	-	21	6	-	-	-	6	6	-	-	-	-	6	-	-	-	6	6	unique
ISOLATE-0457	wound	pae	20	-	6	-	-	6	6	6	-	6	6	-	-	-	6	6	-	-	-	-	6	-	-	-	6	6	unique
ISOLATE-0458	wound	pae	17	-	6	-	-	6	6	6	-	6	6	-	-	-	6	14	-	-	-	-	13	-	-	-	6	6	unique
ISOLATE-0459	urine	pae	17	-	6	-	-	6	6	6	-	6	6	-	-	-	6	6	-	-	-	-	6	-	-	-	6	6	unique
ISOLATE-0460	urine	pae	17	-	6	-	-	6	10	6	-	6	15	-	-	-	15	17	-	-	-	-	16	-	-	-	6	6	unique
ISOLATE-0461	wound	pae	20	-	6	-	-	6	6	6	-	6	6	-	-	-	6	15	-	-	-	-	6	-	-	-	6	6	unique
ISOLATE-0462	urine	pae	20	-	6	-	-	6	6	6	-	6	15	-	-	-	6	6	-	-	-	-	6	-	-	-	6	6	unique
ISOLATE-0463:1	urine	pae	6	-	6	-	-	6	6	6	-	6	6	-	-	-	15	6	-	-	-	-	17	-	-	-	6	6	duplicate
ISOLATE-0463:2	aspirate	pmi	20	-	10	-	-	18	20	15	-	6	22	-	-	-	18	22	-	-	-	-	20	-	-	-	10	10	duplicate
ISOLATE-0464	vaginal	pae	20	-	10	-	-	13	6	6	-	6	6	-	-	-	15	17	-	-	-	-	12	-	-	-	10	6	unique
ISOLATE-0465:!	wound	pae	25	-	6	-	-	6	6	6	-	6	30	-	-	-	16	24	-	-	-	-	20	-	-	-	6	6	duplicate
ISOLATE-0465:2	wound	ps-	27	-	6	-	-	26	23	6	-	18	22	-	-	-	15	17	-	-	-	-	17	-	-	-	6	14	duplicate
ISOLATE-0466	wound	pae	17	-	6	-	-	6	6	6	-	6	6	-	-	-	6	6	-	-	-	-	6	-	-	-	6	6	unique
ISOLATE-0467	wound	pmi	18	-	6	-	-	6	6	6	-	6	28	-	-	-	6	19	-	-	-	-	16	-	-	-	-	6	unique
ISOLATE-0468	wound	pmi	20	-	8	-	-	24	24	24	-	20	22	-	-	-	24	24	-	-	-	-	26	-	-	-	6	-	unique
ISOLATE-0469	blood	pmi	21	-	6	-	-	6	6	6	-	6	22	-	-	-	6	17	-	-	-	-	17	-	-	-	6	6	unique
ISOLATE-0470	wound	pmi	6	-	16	-	-	26	23	6	-	20	21	-	-	-	20	30	-	-	-	-	30	-	-	-	6	6	unique
ISOLATE-0471	urine	pmi	23	-	6	-	-	14	10	19	-	11	36	-	-	-	6	-	-	-	-	-	-	-	-	-	14	10	unique
ISOLATE-0472	urine	pmi	31	-	6	-	-	25	25	28	-	25	25	-	-	-	25	25	-	-	-	-	25	-	-	-	9	6	unique
ISOLATE-0473	wound	pmi	22	-	6	-	-	10	18	6	-	6	12	-	-	-	6	12	-	-	-	-	10	-	-	-	6	6	unique
ISOLATE-0474	sputum	pmi	22	-	6	-	-	31	31	6	-	31	31	-	-	-	31	31	-	-	-	-	31	-	-	-	6	6	unique
ISOLATE-0475:1	blood	pmi	17	-	16	-	-	26	23	20	-	18	21	-	-	-	15	17	-	-	-	-	16	-	-	-	22	-	duplicate
ISOLATE-0475:2	blood	pmi	17	-	18	-	-	24	23	17	-	18	21	-	-	-	15	14	-	-	-	-	16	-	-	-	21	-	duplicate
ISOLATE-0476	wound	pmi	18	-	17	-	-	26	23	25	-	18	21	-	-	-	15	17	-	-	-	-	16	-	-	-	6	27	unique
ISOLATE-0477:!	wound	pmi	20	-	6	-	-	22	18	18	-	13	30	-	-	-	26	26	-	-	-	-	26	-	-	-	6	29	duplicate
ISOLATE-0477:2	wound	pmi	26	-	6	-	-	22	18	18	-	13	30	-	-	-	26	26	-	-	-	-	26	-	-	-	6	29	duplicate
ISOLATE-0478	wound	pmi	22	-	-	16	-	28	25	-	-	24	30	-	-	-	20	18	-	-	-	-	20	14	-	-	21	20	unique
ISOLATE-0479	wound	pmi	26	-	13	-	-	26	6	26	-	14	26	-	-	-	20	18	-	-	-	-	26	-	-	-	6	-	unique
ISOLATE-0480	wound	pmi	24	-	6	-	-	14	22	12	-	9	26	-	-	-	25	30	-	-	-	-	26	-	-	-	15	16	unique
ISOLATE-0481	wound	pmi	6	-	10	-	-	14	-	10	-	16	20	-	-	-	6	22	-	-	-	-	20	-	-	-	8	12	unique
ISOLATE-0482	wound	pmi	10	-	6	-	-	6	10	6	-	-	6	-	-	-	14	20	-	-	-	-	20	-	-	-	8	6	unique
ISOLATE-0483	wound	pmi	23	-	6	-	-	15	15	6	-	8	26	-	-	-	15	17	-	-	-	-	16	-	-	-	14	19	unique
ISOLATE-0484	urine	pmi	20	-	-	6	-	-	6	-	6	6	6	-	-	-	-	16	-	-	20	6	15	-	-	-	6	6	unique
ISOLATE-0485	wound	pmi	6	-	20	-	-	20	16	25	-	27	25	-	-	-	10	29	-	-	-	-	25	-	-	-	6	25	unique
ISOLATE-0486	wound	pmi	30	-	6	-	-	30	30	23	-	6	30	-	-	-	30	25	-	-	-	-	25	-	-	-	6	6	unique
ISOLATE-0487	surgical wound	pmi	24	-	18	-	-	28	30	24	-	30	32	-	-	-	30	30	-	-	-	-	30	-	-	-	7	27	unique
ISOLATE-0488	blood	pmi	25	-	6	-	-	6	6	6	-	6	20	-	-	-	6	-	-	-	-	-	-	-	-	-	6	6	unique
ISOLATE-0489	urine	pr-	20	-	-	6	-	-	6	-	6	6	6	-	-	-	-	31	-	-	6	6	20	-	-	-	6	6	unique
ISOLATE-0490:1	wound	pr-	6	-	6	-	-	12	28	6	-	-	32	-	-	-	-	20	-	-	-	-	-	-	-	-	6	6	duplicate
ISOLATE-0490:2	wound	ps-	6	-	6	-	-	-	6	6	-	6	-	-	-	-	6	6	-	-	-	-	6	-	-	-	6	6	duplicate
ISOLATE-0491	wound	pr-	26	-	26	-	-	26	26	22	-	26	26	-	-	-	20	26	-	-	-	-	21	-	-	-	6	20	unique
ISOLATE-0492	surgical wound	prv	28	-	18	-	-	14	10	6	-	12	28	-	-	-	26	31	-	-	-	-	31	-	-	-	20	24	unique
ISOLATE-0493	urine	prv	20	-	6	-	-	6	6	6	-	6	6	-	-	-	6	6	-	-	-	-	6	-	-	-	6	6	unique
ISOLATE-0494	blood	prv	31	-	6	-	-	6	6	6	-	6	19	-	-	-	6	17	-	-	-	-	20	-	-	-	6	6	unique
ISOLATE-0495	blood	ps-	20	-	6	-	-	6	6	6	-	20	20	-	-	-	18	20	-	-	-	-	22	-	-	-	18	20	unique
ISOLATE-0496	urine	ps-	26	-	6	-	-	6	6	6	-	6	10	-	-	-	12	17	-	-	-	-	10	-	-	-	6	6	unique
ISOLATE-0497	blood	ps-	14	-	6	-	-	6	6	6	-	-	27	-	-	-	-	-	-	-	-	-	-	-	-	-	6	11	unique
ISOLATE-0498	urine	ps-	18	-	6	-	-	22	20	14	-	6	6	-	-	-	20	6	-	-	-	-	6	-	-	-	6	6	unique
ISOLATE-0499	wound	ps-	34	-	-	6	-	17	24	-	-	12	32	-	-	-	-	18	-	-	-	-	17	27	-	-	6	6	unique
ISOLATE-0500:1	wound	ps-	20	-	6	-	-	-	23	6	-	6	22	-	-	-	17	18	-	-	-	-	17	-	-	-	6	6	duplicate
ISOLATE-0500:2	wound	ps-	20	-	6	-	-	-	24	6	-	6	22	-	-	-	17	18	-	-	-	-	16	-	-	-	6	6	duplicate
ISOLATE-0501:1	sputum	ps-	12	-	20	-	-	-	21	12	-	21	6	-	-	-	20	19	-	-	-	-	6	-	-	-	21	6	duplicate
ISOLATE-0501:2	sputum	ps-	12	-	20	-	-	20	21	12	-	21	6	-	-	-	20	19	-	-	-	-	6	-	-	-	21	6	duplicate
ISOLATE-0502	urine	ps-	18	-	-	6	-	-	15	-	6	6	6	-	-	-	-	6	-	-	6	6	6	-	-	-	6	6	unique
ISOLATE-0503	wound	ps-	-	-	6	-	-	-	-	6	-	-	-	-	-	-	-	-	-	-	-	-	-	-	-	-	10	11	unique
ISOLATE-0504	ear	ps-	18	-	16	-	-	26	26	25	-	26	26	-	-	-	20	26	-	-	-	-	26	-	-	-	6	25	unique
ISOLATE-0505	urine	ps-	14	-	6	-	-	6	-	6	-	6	6	-	-	-	6	6	-	-	-	-	-	-	-	-	6	6	unique
ISOLATE-0506:1	urine	ps-	17	-	-	15	-	-	18	-	6	-	21	-	-	-	-	18	-	-	6	18	16	-	-	-	11	6	duplicate
ISOLATE-0506:2	urine	ps-	17	-	-	15	-	-	18	-	6	-	21	-	-	-	-	18	-	-	6	18	16	-	-	-	6	6	duplicate
ISOLATE-0507	urine	ps-	6	-	6	-	-	6	6	6	-	6	6	-	-	-	20	6	-	-	-	-	6	-	-	-	6	6	unique
ISOLATE-0508	wound	ps-	17	-	10	-	-	26	23	6	-	6	21	-	-	-	15	17	-	-	-	-	16	-	-	-	10	6	unique
ISOLATE-0509	pleural fluid	ps-	26	-	-	-	-	6	6	-	-	6	6	-	-	-	10	6	-	-	-	-	6	15	-	-	11	6	unique
ISOLATE-0510	urine	ps-	-	-	6	-	-	6	6	6	-	6	6	-	-	-	6	10	-	-	-	-	6	-	-	-	6	6	unique
ISOLATE-0511	wound	ps-	6	-	6	-	-	6	6	6	-	20	6	-	-	-	6	18	-	-	-	-	14	-	-	-	12	6	unique
ISOLATE-0512	urine	ps-	17	-	6	-	-	6	6	6	-	6	6	-	-	-	16	6	-	-	-	-	6	-	-	-	6	6	unique
ISOLATE-0513	wound	ps-	10	-	6	-	-	6	14	6	-	12	32	-	-	-	6	20	-	-	-	-	20	-	-	-	8	6	unique
ISOLATE-0514:1	wound	ps-	14	-	6	-	-	6	10	6	-	12	38	-	-	-	6	32	-	-	-	-	28	-	-	-	10	22	duplicate
ISOLATE-0514:2	wound	ps-	14	-	6	-	-	6	10	6	-	12	38	-	-	-	6	32	-	-	-	-	28	-	-	-	10	22	duplicate
ISOLATE-0515	wound	ps-	20	-	6	-	-	6	6	6	-	6	6	-	-	-	6	6	-	-	-	-	6	-	-	-	6	6	unique
ISOLATE-0516	wound	ps-	6	-	6	-	-	6	6	6	-	6	6	-	-	-	6	6	-	-	-	-	6	-	-	-	6	6	unique
ISOLATE-0517	blood	ps-	28	-	6	-	-	8	16	6	-	18	27	-	-	-	15	17	-	-	-	-	17	-	-	-	13	6	unique
ISOLATE-0518:1	surgical wound	ps-	18	-	6	-	-	6	6	6	-	6	6	-	-	-	6	6	-	-	-	-	6	-	-	-	6	6	duplicate
ISOLATE-0518:2	surgical wound	ps-	18	-	6	-	-	6	6	6	-	6	6	-	-	-	6	6	-	-	-	-	6	-	-	-	6	6	duplicate
ISOLATE-0519	surgical wound	ps-	6	-	6	-	-	6	18	6	-	6	6	-	-	-	31	31	-	-	-	-	6	-	-	-	12	6	unique
ISOLATE-0520	wound	ps-	17	-	6	-	-	26	23	6	-	18	22	-	-	-	15	17	-	-	-	-	16	-	-	-	6	10	unique
ISOLATE-0521	stool	pty	24	-	6	-	-	6	6	6	-	13	20	-	-	-	19	24	-	-	-	-	17	-	-	-	6	6	unique
ISOLATE-0522	urine	pvu	22	-	6	-	-	6	6	6	-	6	6	-	-	-	6	6	-	-	-	-	6	-	-	-	6	6	unique
ISOLATE-0523:1	wound	pvu	25	-	6	-	-	6	7	6	-	6	6	-	-	-	6	6	-	-	-	-	20	-	-	-	6	6	duplicate
ISOLATE-0523:2	wound	pvu	25	-	6	-	-	6	7	6	-	6	6	-	-	-	6	6	-	-	-	-	20	-	-	-	6	6	duplicate
ISOLATE-0524:1	wound	pvu	25	-	6	-	-	6	6	20	-	20	6	-	-	-	10	20	-	-	-	-	10	-	-	-	10	6	duplicate
ISOLATE-0524:2	wound	pvu	25	-	6	-	-	6	6	20	-	20	6	-	-	-	10	20	-	-	-	-	10	-	-	-	10	6	duplicate
ISOLATE-0525	urine	pvu	22	-	6	-	-	6	6	6	-	6	6	-	-	-	6	6	-	-	-	-	20	-	-	-	6	6	unique
ISOLATE-0526	urine	pvu	17	-	-	6	-	-	6	-	6	-	6	-	-	-	-	6	-	-	6	6	6	-	-	-	6	6	unique
ISOLATE-0527:1	wound	pvu	20	-	6	-	-	6	6	6	-	6	6	-	-	-	6	14	-	-	-	-	6	-	-	-	6	6	duplicate
ISOLATE-0527:2	wound	pvu	16	-	6	-	-	6	6	6	-	6	6	-	-	-	6	16	-	-	-	-	6	-	-	-	6	6	duplicate
ISOLATE-0528	wound	pvu	31	-	6	-	-	31	20	6	-	31	22	-	-	-	26	31	-	-	-	-	31	-	-	-	18	6	unique
ISOLATE-0529	urine	pvu	22	-	12	-	-	25	26	-	-	6	30	-	-	-	24	8	-	-	-	-	18	-	-	-	12	32	unique
ISOLATE-0530	sputum	pvu	-	-	6	-	-	-	-	13	-	6	-	-	-	-	-	-	-	-	-	-	-	-	-	-	6	6	unique
ISOLATE-0531	urine	pvu	18	-	-	6	-	-	6	-	6	25	6	-	-	-	-	15	-	-	6	6	6	-	-	-	6	27	unique
ISOLATE-0532	urine	pvu	24	-	-	18	-	-	20	-	9	8	6	-	-	-	-	-	-	-	6	6	-	-	-	-	6	6	unique
ISOLATE-0533	urine	pvu	17	-	6	-	-	15	20	6	-	6	8	-	-	-	15	17	-	-	-	-	17	-	-	-	6	6	unique
ISOLATE-0534	urine	pvu	24	-	6	-	-	6	6	6	-	31	6	-	-	-	22	22	-	-	-	-	20	-	-	-	8	6	unique
ISOLATE-0535	urine	pvu	25	-	-	18	-	-	6	-	20	-	21	-	-	-	-	15	-	-	20	6	15	-	-	-	10	25	unique
ISOLATE-0536	surgical wound	pvu	17	-	6	-	-	26	23	6	-	18	21	-	-	-	15	17	-	-	-	-	16	-	-	-	6	-	unique
ISOLATE-0537	surgical wound	pvu	22	-	8	-	-	6	6	8	-	-	6	-	-	-	20	26	-	-	-	-	23	-	-	-	6	6	unique
ISOLATE-0538	wound	pvu	6	-	6	-	-	6	6	6	-	10	6	-	-	-	6	6	-	-	-	-	6	-	-	-	6	6	unique
ISOLATE-0539	wound	pvu	21	-	6	-	-	6	20	6	-	6	25	-	-	-	6	20	-	-	-	-	31	-	-	-	6	6	unique
ISOLATE-0540	surgical wound	pvu	22	-	6	-	-	6	6	6	-	6	18	-	-	-	6	6	-	-	-	-	6	-	-	-	20	6	unique
ISOLATE-0541	wound	pvu	22	-	12	-	-	20	16	6	-	6	16	-	-	-	6	10	-	-	-	-	12	-	-	-	6	6	unique
ISOLATE-0542	abscess	pvu	6	-	6	-	-	6	6	6	-	6	6	-	-	-	6	6	-	-	-	-	6	-	-	-	6	6	unique
ISOLATE-0543	blood	pvu	18	-	6	-	-	26	31	6	-	18	22	-	-	-	15	17	-	-	-	-	17	-	-	-	10	22	unique
ISOLATE-0544	surgical wound	pvu	19	-	6	-	-	6	6	6	-	6	6	-	-	-	6	6	-	-	-	-	6	-	-	-	6	6	unique
ISOLATE-0545	vaginal	sap	-	-	-	26	-	18	-	-	18	-	6	6	6	-	19	17	6	-	-	-	-	-	13	-	8	6	unique
ISOLATE-0546	blood	sap	-	-	-	9	-	6	-	-	6	-	6	6	6	-	6	20	32	-	-	-	-	-	9	-	30	6	unique
ISOLATE-0547	blood	sau	-	-	-	15	-	23	-	-	14	-	21	15	18	-	15	17	21	-	-	-	-	-	15	-	15	15	unique
ISOLATE-0548:1	sputum	sau	-	-	-	15	-	26	-	-	20	-	21	-	18	-	15	17	21	-	-	-	-	-	-	-	10	20	duplicate
ISOLATE-0548:2	sputum	scn	-	-	-	15	-	26	-	-	20	-	21	-	18	-	15	17	21	-	-	-	-	-	-	-	10	20	duplicate
ISOLATE-0549:1	vaginal	sau	-	-	-	21	-	6	-	-	6	-	22	-	-	-	11	18	6	-	-	-	-	-	-	-	6	6	duplicate
ISOLATE-0549:2	vaginal	sau	-	-	-	21	-	6	-	-	6	-	22	-	-	-	11	18	6	-	-	-	-	-	-	-	6	6	duplicate
ISOLATE-0550	urethra	sau	-	-	-	6	-	26	-	-	6	-	24	6	6	-	-	28	6	-	-	-	-	-	6	-	6	30	unique
ISOLATE-0551	wound	sau	-	-	-	16	-	26	-	-	20	-	26	26	26	-	26	26	26	-	-	-	-	-	6	-	26	6	unique
ISOLATE-0552	sputum	sau	-	-	-	19	-	28	-	-	20	-	-	-	-	-	-	-	-	-	-	-	-	-	-	-	6	6	unique
ISOLATE-0553	wound	sau	-	-	-	18	-	31	-	-	20	-	20	31	31	-	31	22	31	-	-	-	-	-	31	-	31	31	unique
ISOLATE-0554	surgical wound	sau	-	-	-	16	-	31	-	-	31	-	31	31	31	-	31	31	31	-	-	-	-	-	31	-	31	31	unique
ISOLATE-0555	urine	sau	6	-	-	6	-	-	23	-	6	30	6	-	-	-	-	27	-	-	21	6	13	-	-	-	6	6	unique
ISOLATE-0556	urethra	sau	-	-	-	6	-	26	-	-	-	-	6	26	10	-	26	6	26	-	-	-	-	-	12	-	-	8	unique
ISOLATE-0557	urine	sau	30	-	-	20	-	-	13	-	20	10	25	-	-	-	-	30	-	-	21	6	30	-	-	-	10	6	unique
ISOLATE-0558	wound	sau	-	-	-	-	-	-	-	-	-	-	-	-	-	-	19	-	-	-	-	-	-	-	-	-	-	-	unique
ISOLATE-0559:1	pus	sau	-	-	-	10	-	26	-	-	15	-	26	31	20	-	25	31	31	-	-	-	-	-	31	-	6	6	duplicate
ISOLATE-0559:2	pus	sau	-	-	-	10	-	26	-	-	15	-	26	31	20	-	25	31	31	-	-	-	-	-	31	-	6	6	duplicate
ISOLATE-0560	vaginal	sau	-	-	-	15	-	23	-	-	21	-	22	22	20	-	16	20	20	-	-	-	-	-	20	-	12	25	unique
ISOLATE-0561	blood	sau	-	-	-	10	-	6	-	-	6	-	6	6	6	-	20	15	25	-	-	-	-	-	15	-	11	6	unique
ISOLATE-0562	vaginal	sau	-	16	-	-	30	6	-	-	-	-	14	30	-	30	30	20	-	-	-	-	-	-	25	19	30	6	unique
ISOLATE-0563	wound	sau	-	15	-	-	28	-	-	-	-	-	30	22	-	20	26	25	-	-	-	-	-	-	28	30	13	6	unique
ISOLATE-0564	blood	sau	10	-	-	-	23	6	-	-	-	-	25	25	-	20	20	25	-	-	-	-	-	-	30	24	10	20	unique
ISOLATE-0565	blood	sau	8	-	-	-	6	6	-	-	-	-	15	6	-	6	8	18	-	-	-	-	-	-	6	20	6	18	unique
ISOLATE-0566	blood	sau	12	-	-	-	25	6	-	-	-	-	30	21	-	30	16	30	-	-	-	-	-	-	21	21	15	28	unique
ISOLATE-0567	eyes	sau	16	-	-	-	26	6	-	-	-	-	26	26	-	26	16	18	-	-	-	-	-	-	26	26	26	6	unique
ISOLATE-0568	urethra	sau	6	-	-	-	8	6	-	-	-	-	9	20	-	-	18	11	-	-	-	-	-	-	6	18	6	6	unique
ISOLATE-0569	vaginal	sau	-	-	-	26	-	26	-	-	26	-	26	26	26	-	-	26	26	-	-	-	-	-	26	-	9	26	unique
ISOLATE-0570	eyes	sau	19	-	-	-	25	6	-	-	-	-	27	31	-	-	30	-	-	-	-	-	-	-	-	30	26	6	unique
ISOLATE-0571	blood	sau	-	-	-	17	-	20	-	-	18	-	10	6	21	-	18	21	26	-	-	-	-	-	6	-	6	6	unique
ISOLATE-0572:1	eyes	sau	-	-	-	18	-	17	-	-	6	-	15	6	6	-	18	26	6	-	-	-	-	-	16	-	8	6	duplicate
ISOLATE-0572:2	eyes	sau	-	-	-	18	-	17	-	-	6	-	15	6	6	-	18	26	6	-	-	-	-	-	16	-	8	6	duplicate
ISOLATE-0572:3	eyes	sau	-	-	-	18	-	17	-	-	6	-	15	6	6	-	6	26	6	-	-	-	-	-	16	-	8	6	duplicate
ISOLATE-0573	wound	sau	-	-	-	15	-	26	-	-	18	-	21	15	18	-	15	17	21	-	-	-	-	-	15	-	15	15	unique
ISOLATE-0574	blood	sau	-	-	-	15	-	26	-	-	20	-	21	20	-	-	15	17	21	-	-	-	-	-	20	-	15	20	unique
ISOLATE-0575	blood	sau	-	-	-	24	-	24	-	-	24	-	24	24	24	-	24	24	20	-	-	-	-	-	24	-	16	24	unique
ISOLATE-0576	blood	sau	-	-	-	14	-	26	-	-	26	-	21	15	23	-	19	17	10	-	-	-	-	-	6	-	12	29	unique
ISOLATE-0577	wound	sau	-	-	-	16	-	-	-	-	10	-	-	6	6	-	21	-	10	-	-	-	-	-	-	-	13	6	unique
ISOLATE-0578	vaginal	sau	-	-	-	14	-	-	-	-	19	-	6	6	6	-	-	11	6	-	-	-	16	-	14	-	6	6	unique
ISOLATE-0579	blood	sau	-	-	-	-	-	20	-	-	20	-	21	20	-	-	15	19	21	-	-	-	-	-	20	-	19	6	unique
ISOLATE-0580	blood	sau	-	-	-	15	-	22	-	-	20	-	19	6	6	-	15	25	26	-	-	-	-	-	12	-	15	20	unique
ISOLATE-0581	urine	sau	-	-	-	6	-	6	-	-	6	-	6	6	6	-	15	22	6	-	-	-	-	-	6	-	6	6	unique
ISOLATE-0582	vaginal	sau	-	-	-	6	-	28	-	-	6	-	25	6	6	-	28	24	6	-	-	-	-	-	6	-	6	22	unique
ISOLATE-0583	blood	sau	-	-	-	18	-	23	-	-	18	-	20	20	18	-	15	18	19	-	-	-	-	-	20	-	15	6	unique
ISOLATE-0584	vaginal	sau	-	-	-	11	-	19	-	-	21	-	21	21	18	-	21	18	23	-	-	-	-	-	21	-	7	6	unique
ISOLATE-0585	vaginal	sau	-	-	-	13	-	20	-	-	20	-	21	18	10	-	15	18	21	-	-	-	-	-	21	-	6	6	unique
ISOLATE-0586	wound	sau	-	-	-	10	-	18	-	-	26	-	6	32	7	-	24	30	34	-	-	-	-	-	26	-	6	6	unique
ISOLATE-0587	blood	sau	-	-	-	22	-	6	-	-	6	-	6	6	6	-	6	10	6	-	-	-	-	-	6	-	6	6	unique
ISOLATE-0588	wound	sau	-	-	-	20	-	24	-	-	20	-	20	22	24	-	22	20	20	-	-	-	-	-	20	-	20	8	unique
ISOLATE-0589	vaginal	scn	-	-	-	6	-	8	-	-	6	-	6	6	6	-	6	-	25	-	-	-	-	-	6	-	6	6	unique
ISOLATE-0590:1	wound	scn	-	-	-	18	-	26	-	-	31	-	21	-	23	-	15	17	31	-	-	-	-	-	-	-	19	17	duplicate
ISOLATE-0590:2	wound	scn	-	-	-	15	-	26	-	-	31	-	21	-	23	-	15	17	31	-	-	-	-	-	-	-	19	17	duplicate
ISOLATE-0591	blood	scn	-	-	-	6	-	-	-	-	-	-	-	-	-	-	-	-	-	-	-	-	-	-	-	-	6	-	unique
ISOLATE-0592	wound	scn	-	-	-	8	-	-	-	-	6	-	6	6	6	-	18	11	28	-	-	-	-	-	6	-	10	6	unique
ISOLATE-0593	blood	scn	-	-	-	30	-	26	-	-	30	-	20	12	6	-	30	28	30	-	-	-	-	-	30	-	24	30	unique
ISOLATE-0594	blood	scn	-	-	-	6	-	6	-	-	6	-	6	6	6	-	11	6	31	-	-	-	-	-	6	-	6	25	unique
ISOLATE-0595	blood	scn	-	-	-	6	-	6	-	-	14	-	31	31	6	-	31	31	31	-	-	-	-	-	6	-	27	6	unique
ISOLATE-0596	wound	scn	-	-	-	6	-	6	-	-	6	-	6	6	6	-	6	26	6	-	-	-	-	-	6	-	14	6	unique
ISOLATE-0597	blood	scn	-	-	-	26	-	12	-	-	6	-	26	16	26	-	24	24	6	-	-	-	-	-	24	-	20	24	unique
ISOLATE-0598:1	vaginal	scn	-	-	-	17	-	20	-	-	16	-	6	6	6	-	10	6	-	-	-	-	-	-	6	-	6	6	duplicate
ISOLATE-0598:2	vaginal	scn	-	-	-	10	-	15	-	-	8	-	6	6	6	-	15	15	10	-	-	-	-	-	6	-	6	6	duplicate
ISOLATE-0599	blood	scn	-	-	-	12	-	10	-	-	7	-	11	6	6	-	14	13	25	-	-	-	-	-	10	-	6	19	unique
ISOLATE-0600	urine	scn	-	-	-	6	-	6	-	-	6	-	-	6	6	-	6	17	6	-	-	-	-	-	6	-	20	6	unique
ISOLATE-0601	wound	scn	-	-	-	17	-	26	-	-	21	-	21	17	10	-	15	16	6	-	-	-	-	-	6	-	6	6	unique
ISOLATE-0602	urine	scn	-	-	-	8	-	30	-	-	12	-	22	10	6	-	25	26	6	-	-	-	-	-	8	-	6	25	unique
ISOLATE-0603	sputum	scn	-	-	-	19	-	26	-	-	15	-	6	6	6	-	15	14	10	-	-	-	-	-	6	-	6	6	unique
ISOLATE-0604	wound	scn	-	-	-	14	-	31	-	-	31	-	16	6	6	-	31	31	31	-	-	-	-	-	31	-	31	6	unique
ISOLATE-0605	vaginal	scn	-	-	-	15	-	26	-	-	31	-	21	10	15	-	23	21	10	-	-	-	-	-	10	-	15	12	unique
ISOLATE-0606	wound	scn	-	-	-	16	-	-	-	-	18	-	18	31	16	-	16	22	28	-	-	-	-	-	22	-	26	6	unique
ISOLATE-0607	blood	scn	-	-	-	20	-	26	-	-	30	-	16	19	14	-	15	22	30	-	-	-	-	-	22	-	15	25	unique
ISOLATE-0608	blood	scn	-	-	-	25	-	25	-	-	25	-	20	6	25	-	25	25	25	-	-	-	-	-	10	-	25	25	unique
ISOLATE-0609	wound	scn	-	-	-	6	-	6	-	-	6	-	6	6	6	-	6	10	6	-	-	-	-	-	6	-	6	6	unique
ISOLATE-0610:1	vaginal	scn	-	-	-	30	-	21	-	-	6	-	10	8	6	-	18	12	30	-	-	-	-	-	10	-	8	6	duplicate
ISOLATE-0610:2	vaginal	scn	-	-	-	31	-	21	-	-	6	-	10	8	6	-	18	12	31	-	-	-	-	-	10	-	8	6	duplicate
ISOLATE-0611	blood	scn	-	-	-	20	-	15	-	-	26	-	26	26	26	-	26	26	26	-	-	-	-	-	26	-	26	6	unique
ISOLATE-0612	blood	scn	-	-	-	-	-	-	-	-	-	-	-	6	6	-	-	-	-	-	-	-	-	-	6	-	-	-	unique
ISOLATE-0613:1	blood	scn	-	-	-	15	-	26	-	-	19	-	21	-	-	-	-	17	-	-	-	-	-	-	-	-	6	6	duplicate
ISOLATE-0613:2	blood	scn	-	-	-	26	-	26	-	-	20	-	26	26	25	-	30	26	26	-	-	-	-	-	25	-	6	6	duplicate
ISOLATE-0614	blood	scn	-	-	-	24	-	6	-	-	6	-	6	6	6	-	6	6	28	-	-	-	-	-	6	-	10	6	unique
ISOLATE-0615	vaginal	scn	-	-	-	18	-	6	-	-	6	-	6	6	6	-	6	20	18	-	-	-	-	-	-	-	6	6	unique
ISOLATE-0616	urethra	scn	-	-	-	21	-	17	-	-	22	-	26	26	21	-	16	26	26	-	-	-	-	-	26	-	6	18	unique
ISOLATE-0617	sputum	scn	20	-	-	-	31	6	-	-	-	-	12	6	-	6	31	10	-	-	-	-	-	-	10	6	12	6	unique
ISOLATE-0618	vaginal	scn	-	-	-	16	-	20	-	-	6	-	-	6	6	-	10	22	6	-	-	-	-	-	6	-	6	6	unique
ISOLATE-0619	blood	scn	-	-	-	15	-	-	-	-	-	-	6	-	-	-	-	-	-	-	-	-	-	-	-	-	6	20	unique
ISOLATE-0620	wound	scn	-	-	-	10	-	6	-	-	6	-	6	6	6	-	6	12	6	-	-	-	-	-	6	-	6	6	unique
ISOLATE-0621	blood	scn	-	-	-	26	-	22	-	-	20	-	8	20	15	-	24	26	26	-	-	-	-	-	26	-	10	6	unique
ISOLATE-0622:1	blood	scn	11	-	-	-	6	6	-	-	-	-	6	6	-	6	16	11	-	-	-	-	-	-	6	16	20	6	duplicate
ISOLATE-0622:2	blood	scn	19	-	-	-	6	6	-	-	-	-	6	6	-	6	18	9	-	-	-	-	-	-	6	21	25	23	duplicate
ISOLATE-0623	urine	scn	28	-	-	16	-	-	31	-	31	31	31	-	-	-	-	31	-	-	20	31	31	-	-	-	31	6	unique
ISOLATE-0624	urethra	scn	20	-	-	20	-	20	-	-	8	-	6	6	18	-	20	22	22	-	-	-	-	-	6	-	-	6	unique
ISOLATE-0625	wound	scn	-	22	-	-	12	25	-	-	-	-	-	6	-	6	25	-	-	-	-	-	-	-	12	-	13	6	unique
ISOLATE-0626	blood	scn	6	-	-	-	30	6	-	-	-	-	26	23	-	26	16	26	-	-	-	-	-	-	26	26	10	6	unique
ISOLATE-0627	sputum	scn	-	18	-	-	20	20	-	-	-	-	22	16	-	6	24	22	-	-	-	-	-	-	20	22	20	-	unique
ISOLATE-0628	blood	scn	-	20	-	-	10	6	-	-	-	-	31	6	-	6	30	31	-	-	-	-	-	-	10	30	-	30	unique
ISOLATE-0629	blood	scn	20	-	-	-	30	12	-	-	-	-	25	25	-	23	23	23	-	-	-	-	-	-	23	26	30	25	unique
ISOLATE-0630	blood	scn	-	26	-	-	30	12	25	-	-	-	30	21	-	23	30	18	-	-	-	-	-	-	-	21	12	12	unique
ISOLATE-0631	urethra	scn	-	20	-	-	30	-	-	-	-	-	30	-	-	-	25	-	-	-	-	-	-	-	-	-	31	20	unique
ISOLATE-0632	urethra	scn	-	-	-	10	-	10	-	-	10	-	6	10	6	-	-	-	-	-	-	-	-	-	-	-	21	6	unique
ISOLATE-0633	blood	scn	-	-	-	6	-	6	-	-	6	-	6	6	6	-	15	13	26	-	-	-	-	-	26	-	6	6	unique
ISOLATE-0634	blood	scn	15	-	-	-	26	6	-	-	-	-	26	26	-	26	16	18	-	-	-	-	-	-	26	26	7	6	unique
ISOLATE-0635:1	blood	scn	16	-	-	-	6	6	-	-	-	-	26	26	-	6	16	18	-	-	-	-	-	-	26	26	16	6	duplicate
ISOLATE-0635:2	eyes	scn	11	-	-	-	6	6	-	-	-	-	26	26	-	6	16	17	-	-	-	-	-	-	6	26	7	6	duplicate
ISOLATE-0636:1	blood	scn	-	12	-	-	25	6	-	-	-	-	23	15	-	6	18	22	-	-	-	-	-	-	23	23	6	6	duplicate
ISOLATE-0636:2	blood	scn	-	-	-	23	-	15	-	-	18	-	13	31	22	-	25	25	31	-	-	-	-	-	31	-	6	6	duplicate
ISOLATE-0637	blood	scn	-	-	-	26	-	16	-	-	26	-	27	6	26	-	-	26	26	-	-	-	-	-	26	-	6	26	unique
ISOLATE-0638	blood	scn	-	-	-	26	-	26	-	-	26	-	26	26	26	-	26	26	26	-	-	-	-	-	26	-	26	12	unique
ISOLATE-0639	wound	scn	-	-	-	26	-	10	-	-	6	-	24	6	6	-	20	26	26	-	-	-	-	-	20	-	10	6	unique
ISOLATE-0640	blood	scn	-	-	-	26	-	26	-	-	26	-	25	26	26	-	26	26	26	-	-	-	-	-	26	-	26	26	unique
ISOLATE-0641	blood	scn	-	-	-	10	-	6	-	-	6	-	6	6	6	-	20	10	26	-	-	-	-	-	6	-	26	20	unique
ISOLATE-0642:1	blood	scn	-	-	-	26	-	26	-	-	26	-	26	26	26	-	26	26	26	-	-	-	-	-	26	-	26	26	duplicate
ISOLATE-0642:2	blood	scn	-	-	-	26	-	26	-	-	26	-	26	26	26	-	26	-	26	-	-	-	-	-	26	-	26	26	duplicate
ISOLATE-0642:3	blood	scn	-	-	-	26	-	26	-	-	26	-	26	26	26	-	26	26	26	-	-	-	-	-	26	-	26	26	duplicate
ISOLATE-0643	blood	scn	-	-	-	17	-	24	-	-	15	-	26	-	26	-	26	26	26	-	-	-	-	-	26	-	10	13	unique
ISOLATE-0644	blood	scn	-	-	-	6	-	6	-	-	6	-	6	6	6	-	6	20	30	-	-	-	-	-	6	-	30	6	unique
ISOLATE-0645	blood	scn	-	-	-	26	-	26	-	-	26	-	25	26	26	-	26	-	26	-	-	-	-	-	26	-	26	-	unique
ISOLATE-0646	blood	scn	-	-	-	26	-	26	-	-	26	-	26	6	-	-	26	26	26	-	-	-	-	-	6	-	6	26	unique
ISOLATE-0647:1	blood	scn	-	-	-	24	-	20	-	-	26	-	6	26	26	-	26	16	24	-	-	-	-	-	26	-	16	15	duplicate
ISOLATE-0647:2	blood	scn	-	-	-	24	-	20	-	-	26	-	6	26	26	-	-	16	24	-	-	-	-	-	26	-	16	15	duplicate
ISOLATE-0648:1	blood	scn	-	-	-	-	-	6	-	-	6	-	12	6	6	-	10	26	26	-	-	-	-	-	6	-	6	26	duplicate
ISOLATE-0648:2	blood	scn	-	-	-	24	-	20	-	-	26	-	-	26	26	-	-	16	24	-	-	-	-	-	26	-	16	15	duplicate
ISOLATE-0649	blood	scn	-	-	-	18	-	16	-	-	12	-	6	6	8	-	12	14	26	-	-	-	-	-	6	-	6	6	unique
ISOLATE-0650	blood	scn	-	-	-	31	-	22	-	-	-	-	30	15	14	-	35	28	12	-	-	-	-	-	14	-	25	20	unique
ISOLATE-0651	blood	scn	-	-	-	15	-	26	-	-	-	-	21	17	-	-	15	17	-	-	-	-	-	-	-	-	15	6	unique
ISOLATE-0652	eyes	scn	-	-	-	6	-	6	-	-	-	-	6	6	6	-	6	15	40	-	-	-	-	-	6	-	6	6	unique
ISOLATE-0653	blood	scn	-	-	-	15	-	27	-	-	-	-	21	-	-	-	15	17	-	-	-	-	-	-	-	-	10	-	unique
ISOLATE-0654	blood	scn	-	-	-	15	-	26	-	-	-	-	21	-	-	-	15	17	-	-	-	-	-	-	-	-	16	6	unique
ISOLATE-0655	blood	scn	-	-	-	6	-	6	-	-	6	-	6	6	6	-	6	20	30	-	-	-	-	-	25	-	6	6	unique
ISOLATE-0656	blood	scn	-	-	-	16	-	21	-	-	20	-	15	20	17	-	13	21	20	-	-	-	-	-	-	-	6	6	unique
ISOLATE-0657	blood	scn	-	-	-	15	-	26	-	-	31	-	21	8	18	-	15	17	21	-	-	-	-	-	18	-	12	6	unique
ISOLATE-0658	blood	scn	-	-	-	19	-	26	-	-	21	-	21	6	18	-	15	17	17	-	-	-	-	-	14	-	15	6	unique
ISOLATE-0659:1	blood	scn	-	-	-	6	-	6	-	-	6	-	6	6	6	-	9	6	30	-	-	-	-	-	6	-	26	6	duplicate
ISOLATE-0659:2	blood	scn	-	-	-	6	-	6	-	-	6	-	6	6	6	-	6	12	32	-	-	-	-	-	6	-	26	6	duplicate
ISOLATE-0660	aspirate	scn	-	-	-	17	-	26	-	-	18	-	21	-	6	-	25	17	10	-	-	-	-	-	6	-	6	6	unique
ISOLATE-0661	blood	scn	-	-	-	20	-	25	-	-	20	-	30	16	26	-	26	30	25	-	-	-	-	-	24	-	6	6	unique
ISOLATE-0662	wound	scn	-	-	-	30	-	20	-	-	22	-	20	20	12	-	24	22	24	-	-	-	-	-	30	-	22	16	unique
ISOLATE-0663	wound	scn	-	-	-	20	-	20	-	-	20	-	6	6	9	-	10	-	-	-	-	-	-	-	10	-	6	6	unique
ISOLATE-0664	eyes	scn	-	-	-	19	-	20	-	-	17	-	6	6	12	-	15	20	23	-	-	-	-	-	6	-	6	6	unique
ISOLATE-0665	blood	scn	-	-	-	6	-	-	-	-	-	-	20	6	18	-	-	20	-	-	-	-	-	-	-	-	15	6	unique
ISOLATE-0666:1	blood	scn	-	-	-	15	-	24	-	-	16	-	21	20	23	-	6	17	20	-	-	-	-	-	-	-	6	6	duplicate
ISOLATE-0666:2	blood	scn	-	-	-	20	-	20	-	-	20	-	25	25	15	-	6	25	25	-	-	-	-	-	25	-	6	6	duplicate
ISOLATE-0667	blood	scn	-	-	-	20	-	24	-	-	24	-	20	17	14	-	18	20	22	-	-	-	-	-	20	-	16	22	unique
ISOLATE-0668	wound	scn	-	-	-	12	-	-	-	-	17	-	12	16	-	-	-	10	20	-	-	-	-	-	14	-	22	14	unique
ISOLATE-0669	wound	scn	-	-	-	6	-	20	-	-	20	-	26	31	-	-	26	26	6	-	-	-	-	-	31	-	26	10	unique
ISOLATE-0670	urethra	scn	-	-	-	6	-	14	-	-	16	-	-	10	6	-	19	16	28	-	-	-	-	-	10	-	6	-	unique
ISOLATE-0671	sputum	scn	-	-	-	6	-	6	-	-	6	-	-	6	6	-	-	-	6	-	-	-	-	-	6	-	6	23	unique
ISOLATE-0672	blood	scn	-	-	-	6	-	20	-	-	20	-	6	-	6	-	-	19	-	-	-	-	-	-	-	-	6	-	unique
ISOLATE-0673	urine	scn	-	-	-	6	-	11	-	-	6	-	18	6	6	-	17	23	6	-	-	-	-	-	12	-	6	6	unique
ISOLATE-0674	blood	scn	-	-	-	11	-	12	-	-	11	-	20	15	18	-	14	22	21	-	-	-	-	-	11	-	22	24	unique
ISOLATE-0675	blood	scn	-	-	-	6	-	6	-	-	10	-	6	10	6	-	10	-	-	-	-	-	-	-	-	-	10	-	unique
ISOLATE-0676	blood	scn	-	-	-	6	-	6	-	-	6	-	10	6	6	-	13	6	-	-	-	-	-	-	-	-	31	6	unique
ISOLATE-0677	blood	scn	-	-	-	31	-	22	-	-	22	-	25	6	14	-	31	25	20	-	-	-	-	-	-	-	25	25	unique
ISOLATE-0678	blood	scn	-	-	-	15	-	26	-	-	20	-	21	18	10	-	15	17	15	-	-	-	-	-	20	-	17	6	unique
ISOLATE-0679	urine	scn	-	-	-	17	-	28	-	-	6	-	26	6	10	-	17	28	14	-	-	-	-	-	10	-	11	25	unique
ISOLATE-0680	blood	scn	-	-	-	9	-	6	-	-	10	-	6	6	6	-	6	15	25	-	-	-	-	-	6	-	6	15	unique
ISOLATE-0681	blood	scn	-	-	-	15	-	22	-	-	15	-	28	15	15	-	22	25	16	-	-	-	-	-	20	-	12	15	unique
ISOLATE-0682	blood	scn	-	-	-	16	-	21	-	-	26	-	6	15	18	-	15	26	38	-	-	-	-	-	15	-	6	6	unique
ISOLATE-0683	blood vessel	scn	-	-	-	7	-	6	-	-	20	-	8	6	6	-	20	30	23	-	-	-	-	-	7	-	25	24	unique
ISOLATE-0684	blood	scn	-	-	-	8	-	31	-	-	31	-	28	30	31	-	31	18	20	-	-	-	-	-	-	-	31	18	unique
ISOLATE-0685	blood	scn	-	-	-	22	-	6	-	-	6	-	6	66	6	-	-	6	6	-	-	-	-	-	-	-	6	6	unique
ISOLATE-0686	blood	scn	-	-	-	6	-	6	-	-	6	-	6	6	6	-	17	-	-	-	-	-	-	-	-	-	6	10	unique
ISOLATE-0687	blood	scn	-	-	-	26	-	26	-	-	20	-	26	26	25	-	30	26	26	-	-	-	-	-	26	-	26	6	unique
ISOLATE-0688	vaginal	sep	-	-	-	6	-	26	-	-	6	-	24	6	6	-	28	32	6	-	-	-	-	-	6	-	6	6	unique
ISOLATE-0689	urine	sep	-	-	-	6	-	-	-	-	6	-	6	6	6	-	32	6	6	-	-	-	-	-	6	-	-	6	unique
ISOLATE-0690	nose	sep	-	-	-	-	6	-	-	-	-	-	-	-	-	-	22	12	-	-	-	-	-	-	-	20	22	-	unique
ISOLATE-0691	vaginal	sep	-	-	-	6	-	-	-	-	6	-	6	6	6	-	15	17	6	-	-	-	6	-	6	-	6	6	unique
ISOLATE-0692	urethra	sep	-	-	-	8	-	12	-	-	28	-	6	6	6	-	22	6	25	-	-	-	-	-	6	-	6	6	unique
ISOLATE-0693	vaginal	sgc	-	-	-	6	-	10	-	-	6	-	21	6	6	-	6	21	6	-	-	-	-	-	6	-	-	6	unique
ISOLATE-0694	throat	spn	-	-	-	26	-	31	-	-	18	-	31	20	6	-	31	20	6	-	-	-	-	-	22	-	18	6	unique
ISOLATE-0695	urine	eco	26	-	6	-	-	10	26	6	-	6	30	-	-	-	6	6	-	-	-	-	26	-	-	-	6	6	unique
ISOLATE-0696:1	urine	eco	19	-	6	-	-	6	6	6	-	6	6	-	-	-	6	10	-	-	-	-	10	-	-	-	6	6	duplicate
ISOLATE-0696:2	blood	str	-	-	-	20	-	6	-	-	6	-	6	6	6	-	6	6	25	-	-	-	-	-	6	-	6	6	duplicate
ISOLATE-0697	urine	eco	15	-	6	-	-	6	6	6	-	15	6	-	-	-	6	15	-	-	-	-	15	-	-	-	6	6	unique
ISOLATE-0698	urine	eco	25	-	10	-	-	10	26	20	-	22	26	-	-	-	20	26	-	-	-	-	26	-	-	-	-	10	unique
ISOLATE-0699:1	urine	eco	17	-	6	-	-	17	26	15	-	26	6	-	-	-	6	6	-	-	-	-	6	-	-	-	6	6	duplicate
ISOLATE-0699:2	wound	pmi	20	-	6	-	-	31	31	22	-	6	31	-	-	-	18	28	-	-	-	-	31	-	-	-	8	6	duplicate
ISOLATE-0700	urine	eco	10	-	-	14	-	-	6	-	6	6	6	-	-	-	-	20	-	-	6	6	20	-	-	-	6	6	unique
ISOLATE-0701	sputum	eco	30	-	6	-	-	20	20	10	-	20	30	-	-	-	25	30	-	-	-	-	30	-	-	-	6	22	unique
ISOLATE-0702	urine	eco	19	-	-	16	-	-	14	-	6	21	20	-	-	-	-	-	-	-	10	13	-	-	-	-	6	6	unique
ISOLATE-0703	vaginal	eco	26	-	6	-	-	6	6	6	-	6	6	-	-	-	6	6	-	-	-	-	6	-	-	-	6	6	unique
ISOLATE-0704	urine	eco	20	-	6	-	-	6	6	6	-	25	6	-	-	-	6	6	-	-	-	-	6	-	-	-	6	6	unique
ISOLATE-0705	urine	eco	20	-	6	-	-	10	10	6	-	6	6	-	-	-	15	20	-	-	-	-	17	-	-	-	6	6	unique
ISOLATE-0706	urine	eco	6	-	6	-	-	6	12	6	-	6	6	-	-	-	14	10	-	-	-	-	6	-	-	-	6	22	unique
ISOLATE-0707	urine	eco	6	-	18	-	-	6	6	6	-	6	6	-	-	-	-	6	-	-	-	-	6	-	-	-	26	6	unique
ISOLATE-0708:1	surgical wound	eco	20	-	16	-	-	18	14	17	-	14	24	-	-	-	14	20	-	-	-	-	14	-	-	-	22	15	duplicate
ISOLATE-0708:2	surgical wound	eco	20	-	6	-	-	6	6	6	-	-	6	-	-	-	8	6	-	-	-	-	6	-	-	-	6	6	duplicate
ISOLATE-0709	blood	eco	-	-	6	-	-	14	11	6	-	6	25	-	-	-	10	17	-	-	-	-	16	-	-	-	6	6	unique
ISOLATE-0710:1	wound	eco	6	-	6	-	-	20	6	6	-	15	20	-	-	-	6	25	-	-	-	-	20	-	-	-	6	6	duplicate
ISOLATE-0710:2	wound	scn	-	-	-	12	-	6	-	-	6	-	6	6	6	-	6	25	6	-	-	-	-	-	6	-	6	6	duplicate
ISOLATE-0711	urine	eco	20	-	6	-	-	6	6	6	-	12	6	-	-	-	26	6	-	-	-	-	6	-	-	-	8	22	unique
ISOLATE-0712	urine	eco	21	-	13	-	-	26	23	18	-	20	21	-	-	-	15	17	-	-	-	-	16	-	-	-	6	28	unique
ISOLATE-0713	urine	eco	6	-	6	-	-	6	6	6	-	6	6	-	-	-	6	6	-	-	-	-	6	-	-	-	6	6	unique
ISOLATE-0714	urine	eco	21	-	6	-	-	6	6	6	-	27	6	-	-	-	22	8	-	-	-	-	6	-	-	-	6	6	unique
ISOLATE-0715	urine	eco	24	-	6	-	-	6	6	-	-	8	6	-	-	-	8	18	-	-	-	-	6	-	-	-	6	6	unique
ISOLATE-0716	urine	eco	9	-	6	-	-	6	6	6	-	-	26	-	-	-	6	21	-	-	-	-	24	-	-	-	6	6	unique
ISOLATE-0717	urine	eco	20	-	6	-	-	6	6	6	-	6	6	-	-	-	6	6	-	-	-	-	6	-	-	-	6	6	unique
ISOLATE-0718	wound	eco	21	-	19	-	-	26	26	21	-	18	21	-	-	-	15	17	-	-	-	-	16	-	-	-	13	15	unique
ISOLATE-0719	urine	eco	17	-	6	-	-	6	6	6	-	6	6	-	-	-	6	6	-	-	-	-	6	-	-	-	6	6	unique
ISOLATE-0720:1	urine	eco	20	-	6	-	-	6	6	6	-	6	6	-	-	-	6	6	-	-	-	-	6	-	-	-	6	6	duplicate
ISOLATE-0720:2	blood	scn	-	-	-	15	-	26	-	-	-	-	21	-	-	-	15	17	21	-	-	-	-	-	-	-	11	-	duplicate
ISOLATE-0721:1	urine	eco	22	-	6	-	-	8	10	6	-	-	6	-	-	-	8	6	-	-	-	-	12	-	-	-	6	6	duplicate
ISOLATE-0721:2	blood	eco	17	-	6	-	-	26	23	15	-	6	21	-	-	-	15	6	-	-	-	-	6	-	-	-	6	6	duplicate
ISOLATE-0722	urine	eco	20	-	6	-	-	6	6	6	-	6	6	-	-	-	6	6	-	-	-	-	6	-	-	-	6	6	unique
ISOLATE-0723	urine	eco	31	-	6	-	-	6	6	6	-	6	6	-	-	-	6	6	-	-	-	-	6	-	-	-	6	6	unique
ISOLATE-0724	sputum	eco	6	-	6	-	-	6	6	6	-	6	6	-	-	-	6	18	-	-	-	-	10	-	-	-	6	6	unique
ISOLATE-0725	urine	eco	6	-	6	-	-	12	6	6	-	10	22	-	-	-	6	25	-	-	-	-	26	-	-	-	6	6	unique
ISOLATE-0726	urine	eco	17	-	6	-	-	21	12	6	-	18	22	-	-	-	15	17	-	-	-	-	16	-	-	-	6	6	unique
ISOLATE-0727	urine	eco	25	-	6	-	-	6	15	6	-	6	6	-	-	-	15	6	-	-	-	-	6	-	-	-	6	6	unique
ISOLATE-0728:1	urine	eco	21	-	6	-	-	6	6	6	-	-	6	-	-	-	11	12	-	-	-	-	6	-	-	-	24	10	duplicate
ISOLATE-0728:2	vaginal	eco	19	-	6	-	-	6	10	6	-	-	10	-	-	-	-	-	-	-	-	-	-	-	-	-	18	6	duplicate
ISOLATE-0728:3	urine	eco	20	-	6	-	-	6	6	6	-	26	6	-	-	-	18	10	-	-	-	-	8	-	-	-	6	6	duplicate
ISOLATE-0728:4	urine	eco	24	-	6	-	-	6	6	6	-	31	6	-	-	-	22	18	-	-	-	-	20	-	-	-	8	6	duplicate
ISOLATE-0729	vaginal	eco	17	-	6	-	-	6	6	6	-	18	6	-	-	-	11	6	-	-	-	-	10	-	-	-	6	6	unique
ISOLATE-0730	blood	eco	6	-	6	-	-	6	6	6	-	30	30	-	-	-	30	30	-	-	-	-	30	-	-	-	6	6	unique
ISOLATE-0731	breast	eco	22	-	6	-	-	6	8	6	-	6	20	-	-	-	6	22	-	-	-	-	20	-	-	-	6	6	unique
ISOLATE-0732	urine	eco	25	-	6	-	-	6	6	6	-	30	6	-	-	-	6	6	-	-	-	-	15	-	-	-	6	6	unique
ISOLATE-0733	urine	eco	6	-	6	-	-	6	6	6	-	31	6	-	-	-	6	10	-	-	-	-	6	-	-	-	6	6	unique
ISOLATE-0734	urine	eco	16	-	6	-	-	28	31	22	-	6	31	-	-	-	20	31	-	-	-	-	31	-	-	-	6	6	unique
ISOLATE-0735	wound	eco	20	-	6	-	-	6	6	6	-	6	6	-	-	-	14	6	-	-	-	-	6	-	-	-	6	6	unique
ISOLATE-0736	urine	eco	19	-	6	-	-	6	6	6	-	18	6	-	-	-	20	6	-	-	-	-	10	-	-	-	6	6	unique
ISOLATE-0737	urine	eco	20	-	6	-	-	12	15	6	-	-	10	-	-	-	-	-	-	-	-	-	-	-	-	-	6	15	unique
ISOLATE-0738:1	urine	eco	21	-	6	-	-	6	6	6	-	22	6	-	-	-	6	6	-	-	-	-	10	-	-	-	6	6	duplicate
ISOLATE-0738:2	urine	eco	24	-	7	-	-	6	6	6	-	8	7	-	-	-	6	10	-	-	-	-	6	-	-	-	6	6	duplicate
ISOLATE-0739	urine	eco	20	-	6	-	-	6	6	6	-	30	6	-	-	-	12	12	-	-	-	-	10	-	-	-	6	6	unique
ISOLATE-0740	surgical wound	eco	20	-	6	-	-	6	6	6	-	6	6	-	-	-	18	6	-	-	-	-	6	-	-	-	6	6	unique
ISOLATE-0741	urine	eco	21	-	6	-	-	6	6	23	-	18	22	-	-	-	16	17	-	-	-	-	18	-	-	-	6	12	unique
ISOLATE-0742	vaginal	eco	31	-	6	-	-	31	30	24	-	31	30	-	-	-	40	31	-	-	-	-	31	-	-	-	6	31	unique
ISOLATE-0743	urine	eco	26	-	6	-	-	6	6	6	-	18	24	-	-	-	15	18	-	-	-	-	17	-	-	-	8	6	unique
ISOLATE-0744	wound	eco	26	-	6	-	-	6	6	6	-	6	30	-	-	-	20	22	-	-	-	-	24	-	-	-	7	6	unique
ISOLATE-0745	urine	eco	22	-	6	-	-	6	6	6	-	6	20	-	-	-	20	22	-	-	-	-	24	-	-	-	6	6	unique
ISOLATE-0746	blood	eco	20	-	6	-	-	25	22	6	-	6	25	-	-	-	21	22	-	-	-	-	20	-	-	-	6	6	unique
ISOLATE-0747	urine	eco	25	-	6	-	-	6	6	6	-	30	6	-	-	-	20	20	-	-	-	-	20	-	-	-	6	6	unique
ISOLATE-0748	sputum	eco	17	-	10	-	-	26	23	6	-	-	21	-	-	-	15	17	-	-	-	-	16	-	-	-	6	6	unique
ISOLATE-0749	urine	efa	22	-	20	-	-	26	23	12	-	18	22	-	-	-	15	17	-	-	-	-	16	-	-	-	11	16	unique
ISOLATE-0750:1	surgical wound	en-	25	-	6	-	-	6	8	6	-	8	6	-	-	-	25	6	-	-	-	-	6	-	-	-	6	6	duplicate
ISOLATE-0750:2	wound	en-	20	-	6	-	-	24	24	6	-	24	26	-	-	-	22	18	-	-	-	-	21	-	-	-	-	6	duplicate
ISOLATE-0751	urine	en-	20	-	16	-	-	30	25	21	-	6	22	-	-	-	16	17	-	-	-	-	17	-	-	-	6	6	unique
ISOLATE-0752:1	urine	en-	28	-	6	-	-	10	8	6	-	6	22	-	-	-	22	22	-	-	-	-	25	-	-	-	6	6	duplicate
ISOLATE-0752:2	blood	scn	-	-	-	6	-	6	-	-	6	-	20	28	6	-	22	6	-	-	-	-	-	-	6	-	21	6	duplicate
ISOLATE-0753	urine	en-	28	-	6	-	-	6	10	6	-	31	22	-	-	-	31	31	-	-	-	-	31	-	-	-	11	6	unique
ISOLATE-0754	umbilical cord	en-	28	-	6	-	-	8	10	6	-	31	26	-	-	-	18	24	-	-	-	-	24	-	-	-	6	6	unique
ISOLATE-0755	urine	en-	25	-	6	-	-	6	6	6	-	31	6	-	-	-	6	10	-	-	-	-	10	-	-	-	6	6	unique
ISOLATE-0756	urine	en-	19	-	6	-	-	32	28	12	-	6	6	-	-	-	25	8	-	-	-	-	6	-	-	-	6	24	unique
ISOLATE-0757	urine	en-	25	-	-	15	-	-	6	-	6	20	6	-	-	-	-	6	-	-	23	6	6	-	-	-	6	6	unique
ISOLATE-0758	vaginal	en-	6	-	6	-	-	6	6	6	-	-	28	-	-	-	6	28	-	-	-	-	6	-	-	-	6	6	unique
ISOLATE-0759	blood	en-	24	-	6	-	-	6	6	6	-	28	18	-	-	-	20	24	-	-	-	-	24	-	-	-	6	6	unique
ISOLATE-0760	urine	en-	17	-	-	19	-	-	17	-	6	22	6	-	-	-	-	10	-	-	13	6	6	-	-	-	6	6	unique
ISOLATE-0761	urine	en-	21	-	6	-	-	6	6	6	-	6	10	-	-	-	6	15	-	-	-	-	12	-	-	-	6	6	unique
ISOLATE-0762	urine	en-	27	-	-	23	-	-	26	-	24	25	35	-	-	-	-	26	-	-	20	26	26	-	-	-	18	30	unique
ISOLATE-0763	urine	en-	-	-	6	-	-	-	26	15	-	6	6	-	-	-	6	6	-	-	-	-	6	-	-	-	10	6	unique
ISOLATE-0764	urine	en-	25	-	6	-	-	6	10	6	-	6	6	-	-	-	28	6	-	-	-	-	6	-	-	-	6	6	unique
ISOLATE-0765	urethra	en-	31	-	6	-	-	31	31	16	-	31	31	-	-	-	31	31	-	-	-	-	31	-	-	-	26	31	unique
ISOLATE-0766	urine	en-	22	-	6	-	-	6	6	6	-	6	6	-	-	-	6	20	-	-	-	-	14	-	-	-	6	6	unique
ISOLATE-0767	blood	en-	17	-	6	-	-	20	19	6	-	10	21	-	-	-	15	17	-	-	-	-	16	-	-	-	6	10	unique
ISOLATE-0768	urine	en-	25	-	-	6	-	-	14	-	6	6	20	-	-	-	-	30	-	-	15	15	28	-	-	-	6	6	unique
ISOLATE-0769	urine	en-	31	-	-	24	-	-	31	-	31	14	26	-	-	-	-	31	-	-	31	31	31	-	-	-	10	6	unique
ISOLATE-0770:1	urine	en-	20	-	6	-	-	6	6	6	-	25	20	-	-	-	6	20	-	-	-	-	20	-	-	-	6	6	duplicate
ISOLATE-0770:2	urine	en-	20	-	6	-	-	6	6	6	-	25	20	-	-	-	6	20	-	-	-	-	20	-	-	-	6	6	duplicate
ISOLATE-0771	urine	en-	31	-	12	-	-	16	6	10	-	31	31	-	-	-	31	31	-	-	-	-	31	-	-	-	31	10	unique

## Sheet: Legend
Legend	Definition
AMK	Amikacin
AMP	Ampicillin
AMX	Amoxicillin
AZM	Azithromycin
bca	Moraxella (Branh.) catarrhalis
CHL	Chloramphenicol
ci-	Citrobacter sp.
CIP	Ciprofloxacin
CLI	Clindamycin
CLO	Cloxacillin
CRO	Ceftriaxone
CTX	Cefotaxime
CXM	Cefuroxime
eae	Klebsiella aerogenes
eco	Escherichia coli
efa	Enterococcus faecalis
en-	Enterobacter sp.
ent	Enterococcus sp.
ERY	Erythromycin
GEN	Gentamicin
kl-	Klebsiella sp
kpn	Klebsiella pneumoniae
LEX	Cephalexin
LNZ	Linezolid
LVX	Levofloxacin
MEM	Meropenem
mmo	Morganella morganii
mor	Morganella sp.
ne-	Neisseria sp.
NIT	Nitrofurantoin
NOR	Norfloxacin
OFX	Ofloxacin
pae	Pseudomonas aeruginosa
pmi	Proteus mirabilis
pr-	Proteus sp.
prv	Providencia sp.
ps-	Pseudomonas sp.
pty	Salmonella Paratyphi
pvu	Proteus vulgaris
RXT	Roxithromycin
SAM	Ampicillin-Sulbactam
sap	Staphylococcus saprophyticus
sau	Staphylococcus aureus
scn	Staphylococcus, coagulase negative
sep	Staphylococcus epidermidis
sgc	Streptococcus agalactiae
spn	Streptococcus pneumoniae
SPX	Sparfloxacin
sta	Staphylococcus sp.
str	Streptococcus sp.
svi	Streptococcus viridans, alpha-haemolytic
SXT	Trimethoprim-Sulfamethoxazole
TCY	Tetracycline
TZP	Piperacillin-Tazobactam
